# Supplementary material for: Pridopidine subtly ameliorates motor skills in a mouse model for vanishing white matter
Source: Life Sci Alliance. 2024 Jan 3;7(3):e202302199. doi: 10.26508/lsa.202302199 (PMC10765115; doi:10.26508/lsa.202302199)
Supplement: Supplementary file 3 [file LSA-2023-02199_Supplemental_Data_3.xlsx]

## Sheet: Blad1
Figure 1A
Genotype placebo
Table Analyzed	Neuroscore-Group 1-7 alle meetpunten
Column B	Placebo - 2b4he2b5ho
vs.	vs.
Column A	Placebo - WT
Paired t test
P value	0.0163
P value summary	*
Significantly different (P < 0.05)?	Yes
One- or two-tailed P value?	One-tailed
t. df	t=2.581. df=8
Number of pairs	9
How big is the difference?
Mean of differences (B - A)	0.4167
SD of differences	0.4844
SEM of differences	0.1615
95% confidence interval	0.04434 to 0.7890
R squared (partial eta squared)	0.4543
VWM treatment
Table Analyzed	Neuroscore-Group 1-7 alle meetpunten
Repeated measures ANOVA summary
Assume sphericity?	No
F	4415
P value	0.027
P value summary	*
Statistically significant (P < 0.05)?	Yes
Geisser-Greenhouse's epsilon	0.6744
R squared	0.3291
Was the matching effective?
F	221.6
P value	<0.0001
P value summary	****
Is there significant matching (P < 0.05)?	Yes
R squared	0.9802
ANOVA table	SS	DF	MS	F (DFn. DFd)	P value
Treatment (between columns)	0.07292	3	0.02431	F (2.023. 18.21) = 4.415	P=0.0270
Individual (between rows)	10.98	9	1.22	F (9. 27) = 221.6	P<0.0001
Residual (random)	0.1487	27	0.005506
Total	11.2	39
Data summary
Number of treatments (columns)	4
Number of subjects (rows)	10
Number of missing values	0
Number of families	1
Number of comparisons per family	3
Alpha	0.05
Dunnett's multiple comparisons test	Mean Diff.	95.00% CI of diff.	Below threshold?	Summary	Adjusted P Value	B-?
Placebo - 2b4he2b5ho vs. TUDCA - 2b4he2b5ho	-0.02604	-0.08148 to 0.02940	No	ns	0.449	D	TUDCA - 2b4he2b5ho
Placebo - 2b4he2b5ho vs. 4-PBA - 2b4he2b5ho	0.0375	-0.03400 to 0.1090	No	ns	0.3693	F	4-PBA - 2b4he2b5ho
Placebo - 2b4he2b5ho vs. PDPD - 2b4he2b5ho	0.0875	-0.03169 to 0.2067	No	ns	0.1596	H	PDPD - 2b4he2b5ho
Test details	Mean 1	Mean 2	Mean Diff.	SE of diff.	n1	n2	q	DF
Placebo - 2b4he2b5ho vs. TUDCA - 2b4he2b5ho	0.5375	0.5635	-0.02604	0.01972	10	10	1321	9
Placebo - 2b4he2b5ho vs. 4-PBA - 2b4he2b5ho	0.5375	0.5	0.0375	0.02543	10	10	1475	9
Placebo - 2b4he2b5ho vs. PDPD - 2b4he2b5ho	0.5375	0.45	0.0875	0.04239	10	10	2064	9
Analyses per week
Column A	Placebo - WT
vs.	vs.
Column B	Placebo - 2b4he2b5ho
Test details
Test name	Unpaired t test
Variance assumption	Individual variance for each row
Multiple comparisons	False Discovery Rate (FDR)
Method	Two-stage step-up (Benjamini. Krieger. and Yekutieli)
Desired FDR (Q)	1.00%
Number of tests performed	6
Number of rows omitted	4
	Discovery?	P value	Mean of Placebo - WT	Mean of Placebo - 2b4he2b5ho	Difference	SE of difference	t ratio	df	q value
1			0	0	0	0
2			0	0	0	0
3			0	0	0	0
4	No	0.31718	0	0.0625	-0.0625	0.06106	1024	22	0.128141
5	No	0.49175	0	0.0625	-0.0625	0.08939	0.6992	22	0.165556
6	Yes	0.003389	0	0.625	-0.625	0.1903	3284	22	0.001711
7	Yes	0.00014	0	0.875	-0.875	0.1903	4598	22	0.000094
8	Yes	<0.000001	0	0.9688	-0.9688	0.138	7.02	22	<0.000001
9	Yes	0.000002	0	1156	-1156	0.1814	6375	22	0.000002
10				1625
Figure 1B
Genotype placebo
Table Analyzed	Ataxia score total - WT VWM placebo Group 1-7
Column B	Placebo - 2b4he2b5ho
vs.	vs.
Column A	Placebo - WT
Paired t test
P value	0.0027
P value summary	**
Significantly different (P < 0.05)?	Yes
One- or two-tailed P value?	One-tailed
t. df	t=3.773. df=8
Number of pairs	9
How big is the difference?
Mean of differences (B - A)	3233
SD of differences	2571
SEM of differences	0.8569
95% confidence interval	1.257 to 5.209
R squared (partial eta squared)	0.6402
WT treatment
Table Analyzed	Ataxia score total - Group 1-7 alle meetpunten
Repeated measures ANOVA summary
Assume sphericity?	No
F	0.5846
P value	0.4873
P value summary	ns
Statistically significant (P < 0.05)?	No
Geisser-Greenhouse's epsilon	0.385
R squared	0.0681
Was the matching effective?
F	1062
P value	0.421
P value summary	ns
Is there significant matching (P < 0.05)?	No
R squared	0.248
ANOVA table	SS	DF	MS	F (DFn. DFd)	P value
Treatment (between columns)	0.008247	3	0.002749	F (1.155. 9.240) = 0.5846	P=0.4873
Individual (between rows)	0.03993	8	0.004991	F (8. 24) = 1.062	P=0.4210
Residual (random)	0.1128	24	0.004702
Total	0.161	35
Data summary
Number of treatments (columns)	4
Number of subjects (rows)	9
Number of missing values	0
VWM treatment
Table Analyzed	Ataxia score total - Group 1-7 alle meetpunten
Repeated measures ANOVA summary
Assume sphericity?	No
F	9484
P value	0.0015
P value summary	**
Statistically significant (P < 0.05)?	Yes
Geisser-Greenhouse's epsilon	0.6734
R squared	0.5131
Was the matching effective?
F	174.3
P value	<0.0001
P value summary	****
Is there significant matching (P < 0.05)?	Yes
R squared	0.9658
ANOVA table	SS	DF	MS	F (DFn. DFd)	P value
Treatment (between columns)	4492	3	1497	F (2.020. 18.18) = 9.484	P=0.0015
Individual (between rows)	247.6	9	27.51	F (9. 27) = 174.3	P<0.0001
Residual (random)	4263	27	0.1579
Total	256.4	39
Data summary
Number of treatments (columns)	4
Number of subjects (rows)	10
Number of missing values	0
Number of families	1
Number of comparisons per family	3
Alpha	0.05
Dunnett's multiple comparisons test	Mean Diff.	95.00% CI of diff.	Below threshold?	Summary	Adjusted P Value	B-?
Placebo - 2b4he2b5ho vs. TUDCA - 2b4he2b5ho	-0.04271	-0.4740 to 0.3886	No	ns	0.9845	D	TUDCA - 2b4he2b5ho
Placebo - 2b4he2b5ho vs. 4-PBA - 2b4he2b5ho	0.2	-0.1561 to 0.5561	No	ns	0.3212	F	4-PBA - 2b4he2b5ho
Placebo - 2b4he2b5ho vs. PDPD - 2b4he2b5ho	0.7969	0.1576 to 1.436	Yes	*	0.017	H	PDPD - 2b4he2b5ho
Test details	Mean 1	Mean 2	Mean Diff.	SE of diff.	n1	n2	q	DF
Placebo - 2b4he2b5ho vs. TUDCA - 2b4he2b5ho	3722	3765	-0.04271	0.1534	10	10	0.2784	9
Placebo - 2b4he2b5ho vs. 4-PBA - 2b4he2b5ho	3722	3522	0.2	0.1267	10	10	1579	9
Placebo - 2b4he2b5ho vs. PDPD - 2b4he2b5ho	3722	2925	0.7969	0.2274	10	10	3505	9
Analyses per week
Table Analyzed	Ataxia score total - Group 1-7 alle meetpunten
Column A	Placebo - WT
vs.	vs.
Column B	Placebo - 2b4he2b5ho
Test details
Test name	Unpaired t test
Variance assumption	Individual variance for each row
Multiple comparisons	False Discovery Rate (FDR)
Method	Two-stage step-up (Benjamini. Krieger. and Yekutieli)
Desired FDR (Q)	1.00%
Number of tests performed	8
Number of rows omitted	2
	Discovery?	P value	Mean of Placebo - WT	Mean of Placebo - 2b4he2b5ho	Difference	SE of difference	t ratio	df	q value
1			0	0	0	0
2	No	0.106695	0	0.4375	-0.4375	0.2601	1682	22	0.01347
3	Yes	0.000913	0	1.5	-1.5	0.3917	3.83	22	0.000132
4	Yes	0.000013	0	1875	-1875	0.336	5.58	22	0.000003
5	Yes	0.00003	0	2688	-2688	0.5135	5234	22	0.000005
6	Yes	<0.000001	0	3906	-3906	0.5509	7091	22	<0.000001
7	Yes	<0.000001	0.125	5313	-5188	0.6417	8084	22	<0.000001
8	Yes	<0.000001	0	6281	-6281	0.5421	11.59	22	<0.000001
9	Yes	<0.000001	0	7219	-7219	0.5801	12.44	22	<0.000001
10				8
Figure 2A
Genotype placebo
Table Analyzed	Neuroscore-Group 1-7 laatste dag*
Column B	Placebo - 2b4he2b5ho
vs.	vs.
Column A	Placebo - WT
Mann Whitney test
P value	<0.0001
Exact or approximate P value?	Exact
P value summary	****
Significantly different (P < 0.05)?	Yes
One- or two-tailed P value?	One-tailed
Sum of ranks in column A.B	40 . 260
Mann-Whitney U	4
Difference between medians
Median of column A	0.000. n=8
Median of column B	1.250. n=16
Difference: Actual	1.25
Difference: Hodges-Lehmann	1.25
VWM treatment effect
Table Analyzed	Neuroscore-Group 1-7 laatste dag*
Data sets analyzed	B. D. F. H
ANOVA summary
F	1.09
P value	0.3605
P value summary	ns
Significant diff. among means (P < 0.05)?	No
R squared	0.05167
ANOVA table	SS	DF	MS	F (DFn. DFd)	P value
Treatment (between columns)	0.9688	3	0.3229	F (3. 60) = 1.090	P=0.3605
Residual (within columns)	17.78	60	0.2964
Total	18.75	63
Dunnett's multiple comparisons test	Mean Diff,	95,00% CI of diff,	Below threshold?	Summary	Adjusted P Value	B-?
Placebo - 2b4he2b5ho vs. TUDCA - 2b4he2b5ho	0.03125	-0,4326 to 0,4951	No	ns	0.997	D	TUDCA - 2b4he2b5ho
Placebo - 2b4he2b5ho vs. 4-PBA - 2b4he2b5ho	0.1563	-0,3076 to 0,6201	No	ns	0.7553	F	4-PBA - 2b4he2b5ho
Placebo - 2b4he2b5ho vs. PDPD - 2b4he2b5ho	0.3125	-0,1514 to 0,7764	No	ns	0.2551	H	PDPD - 2b4he2b5ho
Test details	Mean 1	Mean 2	Mean Diff,	SE of diff,	n1	n2	q	DF
Placebo - 2b4he2b5ho vs. TUDCA - 2b4he2b5ho	1.313	1.281	0.03125	0.1925	16	16	0.1624	60
Placebo - 2b4he2b5ho vs. 4-PBA - 2b4he2b5ho	1.313	1.156	0.1563	0.1925	16	16	0.8118	60
Placebo - 2b4he2b5ho vs. PDPD - 2b4he2b5ho	1.313	1	0.3125	0.1925	16	16	1.624	60
Genotype placebo
Table Analyzed	Ataxia score total-Group 1-7 laatste dag*
Column B	Placebo - 2b4he2b5ho
vs.	vs.
Column A	Placebo - WT
Mann Whitney test
P value	<0.0001
Exact or approximate P value?	Exact
P value summary	****
Significantly different (P < 0.05)?	Yes
One- or two-tailed P value?	One-tailed
Sum of ranks in column A.B	36 . 264
Mann-Whitney U	0
Difference between medians
Median of column A	0.000. n=8
Median of column B	8.000. n=16
Difference: Actual	8
Difference: Hodges-Lehmann	8
VWM treatment effect
Table Analyzed	Ataxia score total-Group 1-7 laatste dag*
Kruskal-Wallis test
P value	0.0289
Exact or approximate P value?	Approximate
P value summary	*
Do the medians vary signif. (P < 0.05)?	Yes
Number of groups	4
Kruskal-Wallis statistic	9033
Data summary
Number of treatments (columns)	4
Number of values (total)	64
Number of families	1
Number of comparisons per family	3
Alpha	0.05
Dunn's multiple comparisons test	Mean rank diff.	Significant?	Summary	Adjusted P Value	B-?
Placebo - 2b4he2b5ho vs. TUDCA - 2b4he2b5ho	2406	No	ns	>0.9999	D	TUDCA - 2b4he2b5ho
Placebo - 2b4he2b5ho vs. 4-PBA - 2b4he2b5ho	5844	No	ns	>0.9999	F	4-PBA - 2b4he2b5ho
Placebo - 2b4he2b5ho vs. PDPD - 2b4he2b5ho	18	Yes	*	0.0172	H	PDPD - 2b4he2b5ho
Test details	Mean rank 1	Mean rank 2	Mean rank diff.	n1	n2	Z
Placebo - 2b4he2b5ho vs. TUDCA - 2b4he2b5ho	39.06	36.66	2406	16	16	0.3694
Placebo - 2b4he2b5ho vs. 4-PBA - 2b4he2b5ho	39.06	33.22	5844	16	16	0.897
Placebo - 2b4he2b5ho vs. PDPD - 2b4he2b5ho	39.06	21.06	18	16	16	2763
Fig 2C
Genotype placebo
Table Analyzed	BB slips WT vs VWM placebo
Column B	placebo - VWM
vs.	vs.
Column A	placebo -WT
Mann Whitney test
P value	<0.0001
Exact or approximate P value?	Exact
P value summary	****
Significantly different (P < 0.05)?	Yes
One- or two-tailed P value?	One-tailed
Sum of ranks in column A.B	36 . 264
Mann-Whitney U	0
Difference between medians
Median of column A	0.000. n=8
Median of column B	11.50. n=16
Difference: Actual	11.5
Difference: Hodges-Lehmann	11
WT TREATMENT
Table Analyzed	Balance beam slips trial 3 -group 1-7
Kruskal-Wallis test
P value	0.4134
Exact or approximate P value?	Approximate
P value summary	ns
Do the medians vary signif. (P < 0.05)?	No
Number of groups	4
Kruskal-Wallis statistic	2862
Data summary
Number of treatments (columns)	4
Number of values (total)	32
Dunn's multiple comparisons test	Mean rank diff,	Significant?	Summary	Adjusted P Value	A-?
Placebo - WT vs. TUDCA - WT	1.125	No	ns	>0,9999	C	TUDCA - WT
Placebo - WT vs. 4-PBA - WT	0	No	ns	>0,9999	E	4-PBA - WT
Placebo - WT vs. PDPD - WT	-4.625	No	ns	0.6341	G	PDPD - WT
Test details	Mean rank 1	Mean rank 2	Mean rank diff,	n1	n2	Z
Placebo - WT vs. TUDCA - WT	15.63	14.5	1.125	8	8	0.304
Placebo - WT vs. 4-PBA - WT	15.63	15.63	0	8	8	0
Placebo - WT vs. PDPD - WT	15.63	20.25	-4.625	8	8	1.25
VWM TREATMENT
Table Analyzed	Balance beam slips trial 3 -group 1-7
Data sets analyzed	B. D. F. H
ANOVA summary
F	3975
P value	0.0119
P value summary	*
Significant diff. among means (P < 0.05)?	Yes
R squared	0.1658
ANOVA table	SS	DF	MS	F (DFn. DFd)	P value
Treatment (between columns)	406.8	3	135.6	F (3. 60) = 3.975	P=0.0119
Residual (within columns)	2047	60	34.11
Total	2453	63
Dunnett's multiple comparisons test	Mean Diff.	95.00% CI of diff.	Below threshold?	Summary	Adjusted P Value	B-?
Placebo - VWM vs. TUDCA - VWM	2125	-2.852 to 7.102	No	ns	0.607	D	TUDCA - VWM
Placebo - VWM vs. 4-PBA - VWM	-0.4375	-5.414 to 4.539	No	ns	0.9933	F	4-PBA - VWM
Placebo - VWM vs. PDPD - VWM	5938	0.9609 to 10.91	Yes	*	0.0153	H	PDPD - VWM
Test details	Mean 1	Mean 2	Mean Diff.	SE of diff.	n1	n2	q	DF
Placebo - VWM vs. TUDCA - VWM	12.81	10.69	2125	2065	16	16	1029	60
Placebo - VWM vs. 4-PBA - VWM	12.81	13.25	-0.4375	2065	16	16	0.2119	60
Placebo - VWM vs. PDPD - VWM	12.81	6875	5938	2065	16	16	2875	60
Figure 4
Table Analyzed	rel. p-eIF2a
Column B	VWM - Placebo
vs.	vs.
Column A	WT - Placebo
Unpaired t test with Welch's correction
P value	0.0436
P value summary	*
Significantly different (P < 0.05)?	Yes
One- or two-tailed P value?	One-tailed
Welch-corrected t. df	t=2.957. df=2.202
How big is the difference?
Mean of column A	0.07827
Mean of column B	0.03859
Difference between means (B - A) ± SEM	-0.03967 ± 0.01342
95% confidence interval	-0.09260 to 0.01325
R squared (eta squared)	0.7988
Table Analyzed	rel. p-eIF2a
Data sets analyzed	WT treatment effect
ANOVA summary
F	0.9186
P value	0.4744
P value summary	ns
Significant diff. among means (P < 0.05)?	No
R squared	0.2562
ANOVA table	SS	DF	MS	F (DFn. DFd)	P value
Treatment (between columns)	0.0003904	3	0.0001301	F (3. 8) = 0.9186	P=0.4744
Residual (within columns)	0.001133	8	0.0001417
Total	0.001524	11
Dunnett's multiple comparisons test	Mean Diff.	95.00% CI of diff.	Below threshold?	Summary	Adjusted P Value	A-?
WT - Placebo vs. WT - 4-PBA	0.001458	-0.02653 to 0.02944	No	ns	0.9974	C	WT - 4-PBA
WT - Placebo vs. WT - TUDCA	0.01313	-0.01486 to 0.04111	No	ns	0.4373	E	WT - TUDCA
WT - Placebo vs. WT - PDPD	0.01082	-0.01717 to 0.03880	No	ns	0.5737	G	WT - PDPD
Test details	Mean 1	Mean 2	Mean Diff.	SE of diff.	n1	n2	q	DF
WT - Placebo vs. WT - 4-PBA	0.07827	0.07681	0.001458	0.009718	3	3	0.1501	8
WT - Placebo vs. WT - TUDCA	0.07827	0.06514	0.01313	0.009718	3	3	1351	8
WT - Placebo vs. WT - PDPD	0.07827	0.06745	0.01082	0.009718	3	3	1113	8
Table Analyzed	rel. p-eIF2a
Data sets analyzed	VWM treatment effect
ANOVA summary
F	0.8187
P value	0.5023
P value summary	ns
Significant diff. among means (P < 0.05)?	No
R squared	0.1331
ANOVA table	SS	DF	MS	F (DFn. DFd)	P value
Treatment (between columns)	0.0001343	3	0.00004476	F (3. 16) = 0.8187	P=0.5023
Residual (within columns)	0.0008747	16	0.00005467
Total	0.001009	19
Dunnett's multiple comparisons test	Mean Diff.	95.00% CI of diff.	Below threshold?	Summary	Adjusted P Value	B-?
VWM - Placebo vs. VWM - 4-PBA	0.001431	-0.01069 to 0.01356	No	ns	0.9801	D	VWM - 4-PBA
VWM - Placebo vs. VWM- TUDCA	-0.000639	-0.01276 to 0.01148	No	ns	0.9981	F	VWM- TUDCA
VWM - Placebo vs. VWM - PDPD	-0.005464	-0.01759 to 0.006660	No	ns	0.5248	H	VWM - PDPD
Test details	Mean 1	Mean 2	Mean Diff.	SE of diff.	n1	n2	q	DF
VWM - Placebo vs. VWM - 4-PBA	0.03859	0.03716	0.001431	0.004676	5	5	0.3061	16
VWM - Placebo vs. VWM- TUDCA	0.03859	0.03923	-0.000639	0.004676	5	5	0.1366	16
VWM - Placebo vs. VWM - PDPD	0.03859	0.04406	-0.005464	0.004676	5	5	1168	16
Table Analyzed	WT-VWM-Ddit3/Chop
Column B	VWM-plac
vs.	vs.
Column A	WT-plac
Mann Whitney test
P value	0.0179
Exact or approximate P value?	Exact
P value summary	*
Significantly different (P < 0.05)?	Yes
One- or two-tailed P value?	One-tailed
Sum of ranks in column A.B	6 . 30
Mann-Whitney U	0
Difference between medians
Median of column A	0.003400. n=3
Median of column B	0.01440. n=5
Difference: Actual	0.011
Difference: Hodges-Lehmann	0.011
Table Analyzed	WT - Ddit3/Chop treatment effects
Data sets analyzed	A-D
ANOVA summary
F	0.905
P value	0.4802
P value summary	ns
Significant diff. among means (P < 0.05)?	No
R squared	0.2534
ANOVA table	SS	DF	MS	F (DFn. DFd)	P value
Treatment (between columns)	0.0000007237	3	0.0000002412	F (3. 8) = 0.9050	P=0.4802
Residual (within columns)	0.000002132	8	0.0000002666
Total	0.000002856	11
Dunnett's multiple comparisons test	Mean Diff.	95.00% CI of diff.	Below threshold?	Summary	Adjusted P Value	A-?
Placebo vs. 4-PBA	0.0003833	-0.0008306 to 0.001597	No	ns	0.7006	B	4-PBA
Placebo vs. TUDCA	0.0004333	-0.0007806 to 0.001647	No	ns	0.6263	C	TUDCA
Placebo vs. PDPD	0.0006867	-0.0005273 to 0.001901	No	ns	0.3063	D	PDPD
Test details	Mean 1	Mean 2	Mean Diff.	SE of diff.	n1	n2	q	DF
Placebo vs. 4-PBA	0.003417	0.003033	0.0003833	0.0004215	3	3	0.9094	8
Placebo vs. TUDCA	0.003417	0.002983	0.0004333	0.0004215	3	3	1028	8
Placebo vs. PDPD	0.003417	0.00273	0.0006867	0.0004215	3	3	1629	8
Table Analyzed	VWM - Ddit3/Chop treatment effects
Kruskal-Wallis test
P value	0.0358
Exact or approximate P value?	Approximate
P value summary	*
Do the medians vary signif. (P < 0.05)?	Yes
Number of groups	4
Kruskal-Wallis statistic	8559
Data summary
Number of treatments (columns)	4
Number of values (total)	20
Number of families	1
Number of comparisons per family	3
Alpha	0.05
Dunn's multiple comparisons test	Mean rank diff.	Significant?	Summary	Adjusted P Value	A-?
Placebo vs. 4-PBA	-0.9	No	ns	>0.9999	B	4-PBA
Placebo vs. TUDCA	7	No	ns	0.1835	C	TUDCA
Placebo vs. PDPD	7.5	No	ns	0.1346	D	PDPD
Test details	Mean rank 1	Mean rank 2	Mean rank diff.	n1	n2	Z
Placebo vs. 4-PBA	13.9	14.8	-0.9	5	5	0.2407
Placebo vs. TUDCA	13.9	6.9	7	5	5	1872
Placebo vs. PDPD	13.9	6.4	7.5	5	5	2006
Table Analyzed	WT-VWM-Trib3
Column B	VWM-plac
vs.	vs.
Column A	WT-plac
Unpaired t test with Welch's correction
P value	0.0007
P value summary	***
Significantly different (P < 0.05)?	Yes
One- or two-tailed P value?	One-tailed
Welch-corrected t. df	t=7.848. df=4.002
How big is the difference?
Mean of column A	0.005657
Mean of column B	0.2248
Difference between means (B - A) ± SEM	0.2192 ± 0.02793
95% confidence interval	0.1416 to 0.2967
R squared (eta squared)	0.939
Table Analyzed	WT-Trib3 treatment effects
Data sets analyzed	A-D
ANOVA summary
F	1173
P value	0.3789
P value summary	ns
Significant diff. among means (P < 0.05)?	No
R squared	0.3055
ANOVA table	SS	DF	MS	F (DFn. DFd)	P value
Treatment (between columns)	0.000008529	3	0.000002843	F (3. 8) = 1.173	P=0.3789
Residual (within columns)	0.00001939	8	0.000002424
Total	0.00002792	11
Dunnett's multiple comparisons test	Mean Diff.	95.00% CI of diff.	Below threshold?	Summary	Adjusted P Value	A-?
Placebo vs. 4-PBA	0.00002333	-0.003638 to 0.003684	No	ns	>0.9999	B	4-PBA
Placebo vs. TUDCA	-0.001437	-0.005098 to 0.002224	No	ns	0.5633	C	TUDCA
Placebo vs. PDPD	0.0009167	-0.002744 to 0.004578	No	ns	0.8144	D	PDPD
Test details	Mean 1	Mean 2	Mean Diff.	SE of diff.	n1	n2	q	DF
Placebo vs. 4-PBA	0.005657	0.005633	0.00002333	0.001271	3	3	0.01835	8
Placebo vs. TUDCA	0.005657	0.007093	-0.001437	0.001271	3	3	1.13	8
Placebo vs. PDPD	0.005657	0.00474	0.0009167	0.001271	3	3	0.721	8
Table Analyzed	VWM-Trib3 treatment effects
Data sets analyzed	A-D
ANOVA summary
F	1281
P value	0.3148
P value summary	ns
Significant diff. among means (P < 0.05)?	No
R squared	0.1936
ANOVA table	SS	DF	MS	F (DFn. DFd)	P value
Treatment (between columns)	0.005919	3	0.001973	F (3. 16) = 1.281	P=0.3148
Residual (within columns)	0.02465	16	0.001541
Total	0.03057	19
Dunnett's multiple comparisons test	Mean Diff.	95.00% CI of diff.	Below threshold?	Summary	Adjusted P Value	A-?
Placebo vs. 4-PBA	-0.00344	-0.06780 to 0.06092	No	ns	0.998	B	4-PBA
Placebo vs. TUDCA	0.02602	-0.03834 to 0.09038	No	ns	0.6028	C	TUDCA
Placebo vs. PDPD	0.0373	-0.02706 to 0.1017	No	ns	0.3349	D	PDPD
Test details	Mean 1	Mean 2	Mean Diff.	SE of diff.	n1	n2	q	DF
Placebo vs. 4-PBA	0.2248	0.2283	-0.00344	0.02483	5	5	0.1386	16
Placebo vs. TUDCA	0.2248	0.1988	0.02602	0.02483	5	5	1048	16
Placebo vs. PDPD	0.2248	0.1875	0.0373	0.02483	5	5	1503	16
Table Analyzed	WT-VWM-Gadd34
Column B	VWM-plac
vs.	vs.
Column A	WT-plac
Unpaired t test
P value	0.0009
P value summary	***
Significantly different (P < 0.05)?	Yes
One- or two-tailed P value?	One-tailed
t. df	t=5.295. df=6
How big is the difference?
Mean of column A	0.07087
Mean of column B	0.1773
Difference between means (B - A) ± SEM	0.1065 ± 0.02011
95% confidence interval	0.05727 to 0.1557
R squared (eta squared)	0.8237
Table Analyzed	WT-Gadd34 treatment effects
Data sets analyzed	A-D
ANOVA summary
F	0.5785
P value	0.6453
P value summary	ns
Significant diff. among means (P < 0.05)?	No
R squared	0.1783
ANOVA table	SS	DF	MS	F (DFn. DFd)	P value
Treatment (between columns)	0.0002253	3	0.00007509	F (3. 8) = 0.5785	P=0.6453
Residual (within columns)	0.001038	8	0.0001298
Total	0.001264	11
Dunnett's multiple comparisons test	Mean Diff.	95.00% CI of diff.	Below threshold?	Summary	Adjusted P Value	A-?
Placebo vs. 4-PBA	-0.0033	-0.03009 to 0.02349	No	ns	0.9692	B	4-PBA
Placebo vs. TUDCA	-0.0039	-0.03069 to 0.02289	No	ns	0.9514	C	TUDCA
Placebo vs. PDPD	0.007	-0.01979 to 0.03379	No	ns	0.7963	D	PDPD
Test details	Mean 1	Mean 2	Mean Diff.	SE of diff.	n1	n2	q	DF
Placebo vs. 4-PBA	0.07087	0.07417	-0.0033	0.009302	3	3	0.3547	8
Placebo vs. TUDCA	0.07087	0.07477	-0.0039	0.009302	3	3	0.4192	8
Placebo vs. PDPD	0.07087	0.06387	0.007	0.009302	3	3	0.7525	8
Table Analyzed	VWM-Gadd34 treatment effects
Data sets analyzed	A-D
ANOVA summary
F	1727
P value	0.2016
P value summary	ns
Significant diff. among means (P < 0.05)?	No
R squared	0.2446
ANOVA table	SS	DF	MS	F (DFn. DFd)	P value
Treatment (between columns)	0.004102	3	0.001367	F (3. 16) = 1.727	P=0.2016
Residual (within columns)	0.01267	16	0.0007916
Total	0.01677	19
Dunnett's multiple comparisons test	Mean Diff.	95.00% CI of diff.	Below threshold?	Summary	Adjusted P Value	A-?
Placebo vs. 4-PBA	0.00314	-0.04299 to 0.04927	No	ns	0.996	B	4-PBA
Placebo vs. TUDCA	-0.0049	-0.05103 to 0.04123	No	ns	0.9853	C	TUDCA
Placebo vs. PDPD	0.03182	-0.01431 to 0.07795	No	ns	0.2147	D	PDPD
Test details	Mean 1	Mean 2	Mean Diff.	SE of diff.	n1	n2	q	DF
Placebo vs. 4-PBA	0.1773	0.1742	0.00314	0.01779	5	5	0.1765	16
Placebo vs. TUDCA	0.1773	0.1822	-0.0049	0.01779	5	5	0.2754	16
Placebo vs. PDPD	0.1773	0.1455	0.03182	0.01779	5	5	1788	16
Supplementary figure 1
Genotype effect
Table Analyzed	Body Weight-Group 1-7 WT VWM placebo
Two-way RM ANOVA	Matching: Stacked
Assume sphericity?	Yes
Alpha	0.05
Source of Variation	% of total variation	P value	P value summary	Significant?
Time x Genotype	1099	<0.0001	****	Yes
Time	3261	<0.0001	****	Yes
Genotype	91.21	<0.0001	****	Yes
Subject	4.53	<0.0001	****	Yes
ANOVA table	SS	DF	MS	F (DFn. DFd)	P value
Time x Genotype	517.9	65	7967	F (65. 1430) = 31.94	P<0.0001
Time	1536	65	23.63	F (65. 1430) = 94.73	P<0.0001
Genotype	42965	1	42965	F (1. 22) = 443.0	P<0.0001
Subject	2134	22	96.98	F (22. 1430) = 388.8	P<0.0001
Residual	356.7	1430	0.2495
Difference between column means
Mean of Placebo - WT	26.87
Mean of Placebo - 2b4he2b5ho	15.83
Difference between means	11.05
SE of difference	0.5249
95% CI of difference	9.959 to 12.14
Data summary
Number of columns (Genotype)	2
Number of rows (Time)	66
Number of subjects (Subject)	24
Number of missing values	0
WT treatment effect
Table Analyzed	Body Weight-Group 1-7 WT treatment per day
Two-way RM ANOVA	Matching: Stacked
Assume sphericity?	Yes
Alpha	0.05
Source of Variation	% of total variation	P value	P value summary	Significant?
Time x Treatment	1672	<0.0001	****	Yes
Time	40.81	<0.0001	****	Yes
Treatment	13.85	0.0291	*	Yes
Subject	37.21	<0.0001	****	Yes
ANOVA table	SS	DF	MS	F (DFn. DFd)	P value
Time x Treatment	184.4	195	0.9457	F (195. 1820) = 2.417	P<0.0001
Time	4500	65	69.24	F (65. 1820) = 176.9	P<0.0001
Treatment	1527	3	509.2	F (3. 28) = 3.474	P=0.0291
Subject	4104	28	146.6	F (28. 1820) = 374.5	P<0.0001
Residual	712.2	1820	0.3913
Data summary
Number of columns (Treatment)	4
Number of rows (Time)	66
Number of subjects (Subject)	32
Number of missing values	0
Compare column means (main column effect)
Number of families	1
Number of comparisons per family	3
Alpha	0.05
Dunnett's multiple comparisons test	Mean Diff.	95.00% CI of diff.	Below threshold?	Summary	Adjusted P Value
Placebo - WT vs. TUDCA - WT	2133	0.2827 to 3.983	Yes	*	0.0211
Placebo - WT vs. 4-PBA - WT	1035	-0.8151 to 2.886	No	ns	0.3826
Placebo - WT vs. PDPD - WT	0.1487	-1.702 to 1.999	No	ns	0.9943
Test details	Mean 1	Mean 2	Mean Diff.	SE of diff.	N1	N2	q	DF
Placebo - WT vs. TUDCA - WT	26.87	24.74	2133	0.7451	528	528	2863	28
Placebo - WT vs. 4-PBA - WT	26.87	25.84	1035	0.7451	528	528	1389	28
Placebo - WT vs. PDPD - WT	26.87	26.73	0.1487	0.7451	528	528	0.1995	28
VWM treatment effect
Table Analyzed	Body Weight-Group 1-7 per day
Two-way RM ANOVA	Matching: Stacked
Assume sphericity?	Yes
Alpha	0.05
Source of Variation	% of total variation	P value	P value summary	Significant?
Time x Treatment	1203	<0.0001	****	Yes
Time	4.46	<0.0001	****	Yes
Treatment	9465	0.0734	ns	No
Subject	77.68	<0.0001	****	Yes
ANOVA table	SS	DF	MS	F (DFn. DFd)	P value
Time x Treatment	96.08	195	0.4927	F (195. 3900) = 3.348	P<0.0001
Time	356.1	65	5478	F (65. 3900) = 37.22	P<0.0001
Treatment	755.6	3	251.9	F (3. 60) = 2.437	P=0.0734
Subject	6202	60	103.4	F (60. 3900) = 702.3	P<0.0001
Residual	574	3900	0.1472
Data summary
Number of columns (Treatment)	4
Number of rows (Time)	66
Number of subjects (Subject)	64
Number of missing values	0
Compare column means (main column effect)
Number of families	1
Number of comparisons per family	3
Alpha	0.05
Dunnett's multiple comparisons test	Mean Diff.	95.00% CI of diff.	Below threshold?	Summary	Adjusted P Value
Placebo - 2b4he2b5ho vs. TUDCA - 2b4he2b5ho	1081	0.01468 to 2.147	Yes	*	0.0462
Placebo - 2b4he2b5ho vs. 4-PBA - 2b4he2b5ho	0.1948	-0.8716 to 1.261	No	ns	0.9464
Placebo - 2b4he2b5ho vs. PDPD - 2b4he2b5ho	0.1632	-0.9032 to 1.230	No	ns	0.9672
Test details	Mean 1	Mean 2	Mean Diff.	SE of diff.	N1	N2	q	DF
Placebo - 2b4he2b5ho vs. TUDCA - 2b4he2b5ho	15.83	14.75	1081	0.4425	1056	1056	2443	60
Placebo - 2b4he2b5ho vs. 4-PBA - 2b4he2b5ho	15.83	15.63	0.1948	0.4425	1056	1056	0.4402	60
Placebo - 2b4he2b5ho vs. PDPD - 2b4he2b5ho	15.83	15.66	0.1632	0.4425	1056	1056	0.3688	60
Supplementary figure 3A
Genotype effect
Table Analyzed	Nested test Bergmann glia placebo
Column A	Placebo - WT
vs.	vs.
Column B	Placebo - VWM
Nested t test
P value	0.0298
P value summary	*
Significantly different (P < 0.05)?	Yes
One- or two-tailed P value?	Two-tailed
t. df	t=3.904. df=3
F. DFn. Dfd	15.24. 1. 3
How big is the difference?
Mean of column A	11.36
Mean of column B	41.6
Difference between means (A - B) ± SEM	-30.24 ± 7.746
95% confidence interval	-54.90 to -5.592
Data analyzed
Number of treatments (columns)	2
Number of subjects (subcolumns)	5
Total number of values	24
VWM treatment effect
Table Analyzed	Nested test Bergmann glia
Data sets analyzed	A-D
Nested one-way ANOVA
P value	0.9685
P value summary	ns
Significantly different (P < 0.05)?	No
F. DFn. Dfd	0.08191. 3. 11
Data analyzed
Number of treatments (columns)	4
Number of subjects (subcolumns)	15
Total number of values	67
Dunnett's multiple comparisons test	Mean Diff,	95,00% CI of diff,	Below threshold?	Summary	Adjusted P Value
Placebo - VWM vs. TUDCA - VWM	0.9397	-15,89 to 17,77	No	ns	0.9976
Placebo - VWM vs. 4-PBA - VWM	1.944	-14,59 to 18,48	No	ns	0.9787
Placebo - VWM vs. PDPD - VWM	3.115	-15,15 to 21,38	No	ns	0.9405
Test details	Mean 1	Mean 2	Mean Diff,	SE of diff,	N1	N2	q	DF
Placebo - VWM vs. TUDCA - VWM	41.52	40.58	0.9397	6.154	20	16	0.1527	11
Placebo - VWM vs. 4-PBA - VWM	41.52	39.58	1.944	6.047	20	19	0.3215	11
Placebo - VWM vs. PDPD - VWM	41.52	38.41	3.115	6.68	20	12	0.4663	11
WT treatment effect
Table Analyzed	Nested test Bergmann glia WT
Data sets analyzed	A-D
Nested one-way ANOVA
P value	0.2794
P value summary	ns
Significantly different (P < 0.05)?	No
F, DFn, Dfd	1,361, 3, 23
Dunnett's multiple comparisons test	Mean Diff,	95,00% CI of diff,	Below threshold?	Summary	Adjusted P Value
Placebo - WT vs. TUDCA - WT	7.815	-3,909 to 19,54	No	ns	0.2361
Placebo - WT vs. 4-PBA - WT	1.44	-9,165 to 12,04	No	ns	0.9674
Placebo - WT vs. PDPD - WT	0.9957	-10,73 to 12,72	No	ns	0.9914
Test details	Mean 1	Mean 2	Mean Diff,	SE of diff,	N1	N2	q	DF
Placebo - WT vs. TUDCA - WT	11.36	3.546	7.815	4.741	4	6	1.648	23
Placebo - WT vs. 4-PBA - WT	11.36	9.92	1.44	4.289	4	11	0.3358	23
Placebo - WT vs. PDPD - WT	11.36	10.36	0.9957	4.741	4	6	0.21	23
Supplementary figure 3B
genotype effects
Table Analyzed	CC totaal Nestin WT VWM placebo
Column B	placebo - VWM
vs.	vs.
Column A	placebo -WT
Unpaired t test
P value	0.024
P value summary	*
Significantly different (P < 0.05)?	Yes
One- or two-tailed P value?	Two-tailed
t. df	t=3.001. df=6
How big is the difference?
Mean of column A	2.35
Mean of column B	27.75
Difference between means (B - A) ± SEM	25.40 ± 8.465
95% confidence interval	4.690 to 46.12
R squared (eta squared)	0.6002
WT treatment effects
Table Analyzed	CC totaal Nestin
Data sets analyzed	A-D
ANOVA summary
F	2252
P value	0.2611
P value summary	ns
Significant diff. among means (P < 0.05)?	No
R squared	0.6925
ANOVA table	SS	DF	MS	F (DFn. DFd)	P value
Treatment (between columns)	3886	3	1295	F (3. 3) = 2.252	P=0.2611
Residual (within columns)	1725	3	0.5752
Total	5612	6
Dunnett's multiple comparisons test	Mean Diff,	95,00% CI of diff,	Below threshold?	Summary	Adjusted P Value	A-?
placebo -WT vs. TUDCA - WT	1.845	-1,416 to 5,106	No	ns	0.1925	B	TUDCA - WT
placebo -WT vs. 4-PBA - WT	1.39	-2,604 to 5,384	No	ns	0.4426	C	4-PBA - WT
placebo -WT vs. PDPD - WT	1.48	-1,781 to 4,741	No	ns	0.2931	D	PDPD - WT
Test details	Mean 1	Mean 2	Mean Diff,	SE of diff,	n1	n2	q	DF
placebo -WT vs. TUDCA - WT	2.35	0.505	1.845	0.7584	2	2	2.433	3
placebo -WT vs. 4-PBA - WT	2.35	0.96	1.39	0.9288	2	1	1.497	3
placebo -WT vs. PDPD - WT	2.35	0.87	1.48	0.7584	2	2	1.952	3
VWM treatment effect
Table Analyzed	CC totaal Nestin
Data sets analyzed	E-H
ANOVA summary
F	0.2141
P value	0.8851
P value summary	ns
Significant diff. among means (P < 0.05)?	No
R squared	0.0386
ANOVA table	SS	DF	MS	F (DFn. DFd)	P value
Treatment (between columns)	86.14	3	28.71	F (3. 16) = 0.2141	P=0.8851
Residual (within columns)	2146	16	134.1
Total	2232	19
Dunnett's multiple comparisons test	Mean Diff,	95,00% CI of diff,	Below threshold?	Summary	Adjusted P Value	E-?
placebo - VWM vs. TUDCA - VWM	-2.395	-20,68 to 15,89	No	ns	0.975	F	TUDCA - VWM
placebo - VWM vs. 4-PBA - VWM	-2.512	-22,00 to 16,98	No	ns	0.9761	G	4-PBA - VWM
placebo - VWM vs. PDPD - VWM	2.681	-15,60 to 20,96	No	ns	0.9657	H	PDPD - VWM
Test details	Mean 1	Mean 2	Mean Diff,	SE of diff,	n1	n2	q	DF
placebo - VWM vs. TUDCA - VWM	27.75	30.15	-2.395	7.012	6	5	0.3415	16
placebo - VWM vs. 4-PBA - VWM	27.75	30.27	-2.512	7.475	6	4	0.336	16
placebo - VWM vs. PDPD - VWM	27.75	25.07	2.681	7.012	6	5	0.3824	16
Supplementary figure 3C
VWM treatment effect	CC rostrum Nestin
Table Analyzed	E-H
Data sets analyzed
ANOVA summary	0.09793
F	0.96
P value	ns
P value summary	No
Significant diff. among means (P < 0.05)?	0.01803
R squared
	SS	DF	MS	F (DFn. DFd)	P value
ANOVA table	60.36	3	20.12	F (3. 16) = 0.09793	P=0.9600
Treatment (between columns)	3287	16	205.5
Residual (within columns)	3348	19
Total
Dunnett's multiple comparisons test	Mean Diff,	95,00% CI of diff,	Below threshold?	Summary	Adjusted P Value	E-?
placebo - VWM vs. TUDCA - VWM	-3.495	-26,12 to 19,14	No	ns	0.9604	F	TUDCA - VWM
placebo - VWM vs. 4-PBA - VWM	0.2983	-23,83 to 24,42	No	ns	>0,9999	G	4-PBA - VWM
placebo - VWM vs. PDPD - VWM	1.019	-21,61 to 23,65	No	ns	0.9989	H	PDPD - VWM
Test details	Mean 1	Mean 2	Mean Diff,	SE of diff,	n1	n2	q	DF
placebo - VWM vs. TUDCA - VWM	25.22	28.72	-3.495	8.68	6	5	0.4026	16
placebo - VWM vs. 4-PBA - VWM	25.22	24.93	0.2983	9.253	6	4	0.03224	16
placebo - VWM vs. PDPD - VWM	25.22	24.2	1.019	8.68	6	5	0.1174	16
Supplementary figure 3D
VWM treatment effect	CC splenium Nestin
Table Analyzed	E-H
Data sets analyzed
ANOVA summary	0.4899
F	0.6939
P value	ns
P value summary	No
Significant diff. among means (P < 0.05)?	0.07958
R squared
	SS	DF	MS	F (DFn. DFd)	P value
ANOVA table	142.8	3	47.59	F (3. 17) = 0.4899	P=0.6939
Treatment (between columns)	1651	17	97.15
Residual (within columns)	1794	20
Total
Dunnett's multiple comparisons test	Mean Diff,	95,00% CI of diff,	Below threshold?	Summary	Adjusted P Value	E-?
placebo - VWM vs. TUDCA - VWM	0.02633	-15,42 to 15,47	No	ns	>0,9999	F	TUDCA - VWM
placebo - VWM vs. 4-PBA - VWM	-2.724	-18,17 to 12,72	No	ns	0.9433	G	4-PBA - VWM
placebo - VWM vs. PDPD - VWM	4.7	-10,74 to 20,14	No	ns	0.781	H	PDPD - VWM
Test details	Mean 1	Mean 2	Mean Diff,	SE of diff,	n1	n2	q	DF
placebo - VWM vs. TUDCA - VWM	31.14	31.11	0.02633	5.968	6	5	0.004412	17
placebo - VWM vs. 4-PBA - VWM	31.14	33.86	-2.724	5.968	6	5	0.4564	17
placebo - VWM vs. PDPD - VWM	31.14	26.44	4.7	5.968	6	5	0.7876	17
Supplementary figure 4A
Table Analyzed	WT-VWM-MOG mRNA
Column B	VWM-plac
vs.	vs,
Column A	WT-plac
Unpaired t test
P value	0.0026
P value summary	**
Significantly different (P < 0.05)?	Yes
One- or two-tailed P value?	One-tailed
t, df	t=4,286, df=6
How big is the difference?
Mean of column A	0.974
Mean of column B	0.551
Difference between means (B - A) ± SEM	-0,4230 ± 0,09870
95% confidence interval	-0,6645 to -0,1815
R squared (eta squared)	0.7538
Table Analyzed	WT-MOG mRNA
Data sets analyzed	A-D
ANOVA summary
F	1.175
P value	0.3782
P value summary	ns
Significant diff. among means (P < 0.05)?	No
R squared	0.3058
		DF	MS	F (DFn, DFd)	P value
ANOVA table	SS	3	0.02504	F (3, 8) = 1,175	P=0,3782
Treatment (between columns)	0.07513	8	0.02132
Residual (within columns)	0.1705	11
Total	0.2457
Dunnett's multiple comparisons test	Mean Diff,	95,00% CI of diff,	Below threshold?	Summary	Adjusted P Value	A-?
Placebo vs. 4-PBA	0.037	-0,3063 to 0,3803	No	ns	0.9788	B	4-PBA
Placebo vs. TUDCA	0.208	-0,1353 to 0,5513	No	ns	0.2618	C	TUDCA
Placebo vs. PDPD	0.1053	-0,2380 to 0,4486	No	ns	0.7168	D	PDPD
Test details	Mean 1	Mean 2	Mean Diff,	SE of diff,	n1	n2	q	DF
Placebo vs. 4-PBA	0.974	0.937	0.037	0.1192	3	3	0.3104	8
Placebo vs. TUDCA	0.974	0.766	0.208	0.1192	3	3	1.745	8
Placebo vs. PDPD	0.974	0.8687	0.1053	0.1192	3	3	0.8836	8
Table Analyzed	VWM-MOG mRNA
Data sets analyzed	A-D
ANOVA summary
F	0.604
P value	0.6219
P value summary	ns
Significant diff. among means (P < 0.05)?	No
R squared	0.1017
		DF	MS	F (DFn, DFd)	P value
ANOVA table	SS	3	0.007987	F (3, 16) = 0,6040	P=0,6219
Treatment (between columns)	0.02396	16	0.01322
Residual (within columns)	0.2116	19
Total	0.2356
Dunnett's multiple comparisons test	Mean Diff,	95,00% CI of diff,	Below threshold?	Summary	Adjusted P Value	A-?
Placebo vs. 4-PBA	-0.0168	-0,2054 to 0,1718	No	ns	0.9911	B	4-PBA
Placebo vs. TUDCA	0.0376	-0,1510 to 0,2262	No	ns	0.917	C	TUDCA
Placebo vs. PDPD	-0.0588	-0,2474 to 0,1298	No	ns	0.76	D	PDPD
Test details	Mean 1	Mean 2	Mean Diff,	SE of diff,	n1	n2	q	DF
Placebo vs. 4-PBA	0.551	0.5678	-0.0168	0.07273	5	5	0.231	16
Placebo vs. TUDCA	0.551	0.5134	0.0376	0.07273	5	5	0.517	16
Placebo vs. PDPD	0.551	0.6098	-0.0588	0.07273	5	5	0.8084	16
Supplementary figure 4B
Table Analyzed	WT-VWM-MBP mRNA
Column B	VWM-plac
vs.	vs,
Column A	WT-plac
Mann Whitney test
P value	0.0179
Exact or approximate P value?	Exact
P value summary	*
Significantly different (P < 0.05)?	Yes
One- or two-tailed P value?	One-tailed
Sum of ranks in column A,B	21 , 15
Mann-Whitney U	0
Difference between medians
Median of column A	19,40, n=3
Median of column B	11,81, n=5
Difference: Actual	-7.59
Difference: Hodges-Lehmann	-7.59
Table Analyzed	WT-MBP mRNA
Data sets analyzed	A-D
ANOVA summary
F	2.779
P value	0.1101
P value summary	ns
Significant diff. among means (P < 0.05)?	No
R squared	0.5103
		DF	MS	F (DFn, DFd)	P value
ANOVA table	SS	3	13.06	F (3, 8) = 2,779	P=0,1101
Treatment (between columns)	39.19	8	4.7
Residual (within columns)	37.6	11
Total	76.79
Dunnett's multiple comparisons test	Mean Diff,	95,00% CI of diff,	Below threshold?	Summary	Adjusted P Value	A-?
Placebo vs. 4-PBA	1.667	-3,431 to 6,764	No	ns	0.6805	B	4-PBA
Placebo vs. TUDCA	4.267	-0,8308 to 9,364	No	ns	0.1004	C	TUDCA
Placebo vs. PDPD	4.233	-0,8642 to 9,331	No	ns	0.1032	D	PDPD
Test details	Mean 1	Mean 2	Mean Diff,	SE of diff,	n1	n2	q	DF
Placebo vs. 4-PBA	19.73	18.07	1.667	1.77	3	3	0.9416	8
Placebo vs. TUDCA	19.73	15.47	4.267	1.77	3	3	2.41	8
Placebo vs. PDPD	19.73	15.5	4.233	1.77	3	3	2.392	8
Table Analyzed	VWM-MBP mRNA
Data sets analyzed	A-D
ANOVA summary
F	0.4117
P value	0.7468
P value summary	ns
Significant diff. among means (P < 0.05)?	No
R squared	0.07166
		DF	MS	F (DFn, DFd)	P value
ANOVA table	SS	3	2.599	F (3, 16) = 0,4117	P=0,7468
Treatment (between columns)	7.798	16	6.314
Residual (within columns)	101	19
Total	108.8
Dunnett's multiple comparisons test	Mean Diff,	95,00% CI of diff,	Below threshold?	Summary	Adjusted P Value	A-?
Placebo vs. 4-PBA	-1	-5,120 to 3,120	No	ns	0.8642	B	4-PBA
Placebo vs. TUDCA	-0.0352	-4,155 to 4,085	No	ns	>0,9999	C	TUDCA
Placebo vs. PDPD	-1.45	-5,570 to 2,670	No	ns	0.6927	D	PDPD
Test details	Mean 1	Mean 2	Mean Diff,	SE of diff,	n1	n2	q	DF
Placebo vs. 4-PBA	11.23	12.23	-1	1.589	5	5	0.6293	16
Placebo vs. TUDCA	11.23	11.26	-0.0352	1.589	5	5	0.02215	16
Placebo vs. PDPD	11.23	12.68	-1.45	1.589	5	5	0.9124	16
Supplementary figure 4D
Table Analyzed	MBP WT-VWM
Column B	VWM - Placebo
vs.	vs.
Column A	WT - Placebo
Unpaired t test
P value	0.0027
P value summary	**
Significantly different (P < 0.05)?	Yes
One- or two-tailed P value?	One-tailed
t. df	t=4.248. df=6
How big is the difference?
Mean of column A	0.03305
Mean of column B	0.01185
Difference between means (B - A) ± SEM	-0.02120 ± 0.004991
95% confidence interval	-0.03341 to -0.008988
R squared (eta squared)	0.7505
Table Analyzed	MBP WT treatment
Data sets analyzed	A. C. E. G
ANOVA summary
F	0.5905
P value	0.6384
P value summary	ns
Significant diff. among means (P < 0.05)?	No
R squared	0.1813
		DF	MS	F (DFn. DFd)	P value
ANOVA table	SS	3	0.0001088	F (3. 8) = 0.5905	P=0.6384
Treatment (between columns)	0.0003263	8	0.0001842
Residual (within columns)	0.001474	11
Total	0.0018
Dunnett's multiple comparisons test	Mean Diff,	95,00% CI of diff,	Below threshold?	Summary	Adjusted P Value	A-?
WT - Placebo vs. WT - 4-PBA	0.005967	-0,02594 to 0,03788	No	ns	0.9069	C	WT - 4-PBA
WT - Placebo vs. WT - TUDCA	-0.007643	-0,03955 to 0,02427	No	ns	0.832	E	WT - TUDCA
WT - Placebo vs. WT - PDPD	-0.005132	-0,03704 to 0,02678	No	ns	0.9367	G	WT - PDPD
Test details	Mean 1	Mean 2	Mean Diff,	SE of diff,	n1	n2	q	DF
WT - Placebo vs. WT - 4-PBA	0.03305	0.02708	0.005967	0.01108	3	3	0.5385	8
WT - Placebo vs. WT - TUDCA	0.03305	0.04069	-0.007643	0.01108	3	3	0.6897	8
WT - Placebo vs. WT - PDPD	0.03305	0.03818	-0.005132	0.01108	3	3	0.4631	8
Table Analyzed	MBP VWM treatment
Data sets analyzed	B. D. F. H
ANOVA summary
F	0.3909
P value	0.7612
P value summary	ns
Significant diff. among means (P < 0.05)?	No
R squared	0.06828
		DF	MS	F (DFn. DFd)	P value
ANOVA table	SS	3	0.00001798	F (3. 16) = 0.3909	P=0.7612
Treatment (between columns)	0.00005394	16	0.000046
Residual (within columns)	0.000736	19
Total	0.00079
Dunnett's multiple comparisons test	Mean Diff,	95,00% CI of diff,	Below threshold?	Summary	Adjusted P Value	B-?
VWM - Placebo vs. VWM - 4-PBA	-0.001308	-0,01243 to 0,009813	No	ns	0.9803	D	VWM - 4-PBA
VWM - Placebo vs. VWM- TUDCA	-0.0033	-0,01442 to 0,007821	No	ns	0.7844	F	VWM- TUDCA
VWM - Placebo vs. VWM - PDPD	-0.004186	-0,01531 to 0,006935	No	ns	0.6507	H	VWM - PDPD
Test details	Mean 1	Mean 2	Mean Diff,	SE of diff,	n1	n2	q	DF
VWM - Placebo vs. VWM - 4-PBA	0.01185	0.01316	-0.001308	0.00429	5	5	0.3048	16
VWM - Placebo vs. VWM- TUDCA	0.01185	0.01515	-0.0033	0.00429	5	5	0.7692	16
VWM - Placebo vs. VWM - PDPD	0.01185	0.01604	-0.004186	0.00429	5	5	0.9758	16
Supplementary figure 5B
Table Analyzed	LFB WT VWM placebo
Column A	WT placebo
vs.	vs,
Column B	VWM placebo
Nested t test
P value	0.5324
P value summary	ns
Significantly different (P < 0.05)?	No
One- or two-tailed P value?	Two-tailed
t, df	t=0,6825, df=4
F, DFn, Dfd	0,4658, 1, 4
Table Analyzed	LFB WT VWM all treatments
Data sets analyzed	A-H
Nested one-way ANOVA
P value	0.9205
P value summary	ns
Significantly different (P < 0.05)?	No
F, DFn, Dfd	0,3426, 7, 14
Šídák's multiple comparisons test	Mean Diff,	95,00% CI of diff,	Below threshold?	Summary	Adjusted P Value
WT placebo vs. VWM placebo	5.76	-28,26 to 39,78	No	ns	0.9985
VWM placebo vs. VWM 4-PBA	2.118	-27,87 to 32,11	No	ns	>0,9999
VWM placebo vs. VWM TUDCA	6.321	-23,67 to 36,31	No	ns	0.9941
VWM placebo vs. VWM PDPD	2.457	-25,37 to 30,28	No	ns	>0,9999
WT placebo vs. WT 4PBA	3.5	-35,72 to 42,72	No	ns	>0,9999
WT placebo vs. WT TUDCA	0.7932	-38,43 to 40,02	No	ns	>0,9999
WT placebo vs. WT PDPD	-1.017	-40,16 to 38,12	No	ns	>0,9999
Test details	Mean 1	Mean 2	Mean Diff,	SE of diff,	N1	N2	t	DF
WT placebo vs. VWM placebo	90.92	85.16	5.76	10.85	7	12	0.5308	14
VWM placebo vs. VWM 4-PBA	85.16	83.04	2.118	9.565	12	11	0.2214	14
VWM placebo vs. VWM TUDCA	85.16	78.84	6.321	9.565	12	11	0.6608	14
VWM placebo vs. VWM PDPD	85.16	82.7	2.457	8.876	12	13	0.2768	14
WT placebo vs. WT 4PBA	90.92	87.42	3.5	12.51	7	7	0.2798	14
WT placebo vs. WT TUDCA	90.92	90.13	0.7932	12.51	7	7	0.0634	14
WT placebo vs. WT PDPD	90.92	91.94	-1.017	12.48	7	8	0.08143	14
Supplementary figure 6
Table Analyzed	mtDNA/ nDNA WT-VWM
Column B	VWM - Placebo
vs.	vs.
Column A	WT - Placebo
Unpaired t test
P value	0.0639
P value summary	ns
Significantly different (P < 0.05)?	No
One- or two-tailed P value?	One-tailed
t. df	t=1.766. df=6
How big is the difference?
Mean of column A	3642
Mean of column B	2748
Difference between means (B - A) ± SEM	-0.8940 ± 0.5063
95% confidence interval	-2.133 to 0.3448
R squared (eta squared)	0.342
Table Analyzed	mtDNA/nDNA VWM PDPD effect
Column C	VWM - PDPD
vs.	vs.
Column B	VWM - Placebo
Unpaired t test
P value	0.0597
P value summary	ns
Significantly different (P < 0.05)?	No
One- or two-tailed P value?	One-tailed
t. df	t=1.743. df=8
How big is the difference?
Mean of column B	2748
Mean of column C	3417
Difference between means (C - B) ± SEM	0.6686 ± 0.3836
95% confidence interval	-0.2159 to 1.553
R squared (eta squared)	0.2753
Supp. Data CatWalk WT-VWM placebo
		Paws	Analysis	VWM placebo vs
				WT placebo
RUN CHARACTE-RIZATION	Duration (s)	All	p < 0.0001 (KW)	0(↑)
	Cadence (steps/s)	All	p < 0.0001 (KW)	0 (↓)
	Average speed (cm/s)	All	p < 0.0001 (KW)	0(↓)
	Number of steps (#)	All	p < 0.0001 (KW)	0 (↑)
	Maximum variation (%)	All	p = 0.003 (KW)	0.038 (↑)
INTERLIMB COORDINATION	Base of support (cm)	FP	p = 0.005 (AN)	0.981
		HP	p = 0.623 (KW)	-
	Stride length (cm)	FP	p < 0.0001 (KW)	0 (↓)
		HP	p < 0.0001 (KW)	0 (↓)
	Step sequence - Regularity index (%)	All	p < 0.0001 (KW)	0.014 (↓)
	Support Lateral (%)	All	p < 0.0001 (KW)	0 (↑)
	Support Single (%)	All	p = 0.236 (KW)	-
	Support Girdle (%)	All	p = 0.006 (KW)	0.013 (↑)
	Support Diagonal (%)	All	p < 0.0001 (KW)	0 (↓)
	Support Three (%)	All	p < 0.0001 (KW)	0 (↑)
	Support Four (%)	All	p = 0.053 (AN. LOG10)	-
TEMPORAL	Stand (s)	FP	p < 0.0001 (KW)	0 (↑)
		HP	p < 0.0001 (KW)	0 (↑)
	Swing (s)	FP	p < 0.0001 (KW)	0.005 (↑)
		HP	p < 0.0001 (KW)	0 (↑)
	Step cycle (s)	FP	p < 0.0001 (KW)	0 (↑)
		HP	p < 0.0001 (KW)	0 (↑)
	Duty cycle (s)	FP	p < 0.0001 (KW)	0 (↑)
		HP	p = 0.011 (KW)	0.016 (↑)
	Single stance (s)	FP	p < 0.0001 (KW)	0.009 (↑)
		HP	p < 0.0001 (KW)	0 (↑)
	Initial dual stance (s)	FP	p < 0.0001 (KW)	0 (↑)
		HP	p < 0.0001 (KW)	0 (↑)
	Terminal dual stance (s)	FP	p < 0.0001 (KW)	0 (↑)
		HP	p < 0.0001 (KW)	0 (↑)
	Max intensity At (%)	FP	p < 0.0001 (KW)	0.001 (↑)
		HP	p < 0.0001 (KW)	0 (↓)
	Max contact At (%)	FP	p < 0.0001 (KW)	0.013 (↑)
		HP	p = 0.987 (KW)	-
KINETIC	Stand Index	FP	p = 0.154 (KW)	-
		HP	p < 0.0001 (KW)	0 (↑)
	Swing speed (cm/s)	FP	p < 0.0001 (KW)	0 (↓)
		HP	p < 0.0001 (KW)	0(↓)
	Body speed (cm/s)	FP	p < 0.0001 (KW)	0 (↓)
		HP	p < 0.0001 (KW)	0 (↓)
	Body speed variation (cm/s)	FP	p = 0.001 (KW)	0.002 (↑)
		HP	p = 0.001 (KW)	0.006(↑)
SPATIAL	Print length (cm)	FP	p = 0.001 (KW)	0.013(↓)
		HP	p =0.993 (KW)	-
	Print width (cm)	FP	p < 0.0001 (AN)	0 (↓)
		HP	p = 0.043 (KW)	0.052
	Print area (cm2)	FP	p < 0.0001 (KW)	0.011 (↓)
		HP	p = 0.214(KW)	-
	Max contact area (cm2)	FP	p < 0.0001 (KW)	0.011 (↓)
		HP	p < 0.0001 (KW)	0.001 (↓)
	Max contact max intensity (AU)	FP	p < 0.0001 (KW)	0 (↓)
		HP	p < 0.0001 (KW)	0(↓)
	Max contact mean intensity (AU)	FP	p < 0.0001 (KW)	0.001(↓)
		HP	p < 0.0001 (KW)	0.013 (↓)
	Max intensity (AU)	FP	p < 0.0001 (KW)	0 (↓)
		HP	p < 0.0001 (KW)	0 (↓)
	Mean intensity (AU)	FP	p < 0.0001 (KW)	0.001(↓)
		HP	p < 0.0001 (KW)	0.003 (↓)
	Min intensity (AU)	FP	p < 0.0001 (KW)	0.07
		HP	p < 0.0001 (KW)	0.032(↑)
Supp. Data CatWalk VWM treatment
		Paws	Analysis	VWM 4-PBA vs	VWM TUDCA vs	VWM PDPD vs
				VWM placebo	VWM placebo	VWM placebo
RUN CHARACTE-RIZATION	Duration (s)	All	p < 0.0001 (KW)	0.669	0.401	0.245
	Cadence (steps/s)	All	p < 0.0001 (KW)	0.491	0.446	0.468
	Average speed (cm/s)	All	p < 0.0001 (KW)	0.78	0.281	0.341
	Number of steps (#)	All	p < 0.0001 (KW)	0.651	0.984	0.235
	Maximum variation (%)	All	p = 0.003 (KW)	0.546	0.406	0.59
INTERLIMB COORDINATION
	Stride length (cm)	FP	p < 0.0001 (KW)	0.897	0.77	0.224
		HP	p < 0.0001 (KW)	0.926	0.423	0.254
	Step sequence - Regularity index (%)	All	p < 0.0001 (KW)	0.642	0.649	0.258
	Support Lateral (%)	All	p < 0.0001 (KW)	0.985	0.03 (↓)	0.073
	Support Girdle (%)	All	p = 0.006 (KW)	0.851	0.358	0.692
	Support Diagonal (%)	All	p < 0.0001 (KW)	0.897	0.922	0.564
	Support Three (%)	All	p < 0.0001 (KW)	0.724	0.984	0.323
TEMPORAL	Stand (s)	FP	p < 0.0001 (KW)	0.11	0.358	0.669
		HP	p < 0.0001 (KW)	0.539	0.175	0.669
	Swing (s)	FP	p < 0.0001 (KW)	0.381	0.163	0.491
		HP	p < 0.0001 (KW)	0.669	0.033 (↓)	0.341
	Step cycle (s)	FP	p < 0.0001 (KW)	0.515	0.358	0.616
		HP	p < 0.0001 (KW)	0.423	0.572	0.445
	Duty cycle (s)	FP	p < 0.0001 (KW)	0.184	0.175	0.539
		HP	p = 0.011 (KW)	0.897	0.281	0.985
	Single stance (s)	FP	p < 0.0001 (KW)	0.669	0.299	0.838
		HP	p < 0.0001 (KW)	0.323	0.101	0.515
	Initial dual stance (s)	FP	p < 0.0001 (KW)	0.102	0.626	0.468
		HP	p < 0.0001 (KW)	0.724	0.264	0.752
	Terminal dual stance (s)	FP	p < 0.0001 (KW)	0.16	0.922	0.491
		HP	p < 0.0001 (KW)	0.696	0.323	0.897
	Max intensity At (%)	FP	p < 0.0001 (KW)	0.445	0.545	0.926
		HP	p < 0.0001 (KW)	0.669	0.922	0.724
	Max contact At (%)	FP	p < 0.0001 (KW)	0.515	0.045 (↑)	0.809
KINETIC	Stand Index	HP	p < 0.0001 (KW)	0.926	0.401	0.742
	Swing speed (cm/s)	FP	p < 0.0001 (KW)	0.985	0.078	0.138
		HP	p < 0.0001 (KW)	0.809	0.163	0.305
	Body speed (cm/s)	FP	p < 0.0001 (KW)	0.669	0.358	0.287
		HP	p < 0.0001 (KW)	0.752	0.338	0.305
	Body speed variation (cm/s)	FP	p = 0.001 (KW)	0.752	0.984	0.361
		HP	p = 0.001 (KW)	0.515	0.892	0.381
SPATIAL	Print length (cm)	FP	p = 0.001 (KW)	0.642	0.163	0.196
	Print width (cm)	FP	p < 0.0001 (AN)	0.801	0.969	0.885
	Print area (cm2)	FP	p < 0.0001 (KW)	0.642	0.318	0.196
	Max contact area (cm2)	FP	p < 0.0001 (KW)	0.59	0.358	0.305
		HP	p < 0.0001 (KW)	0.809	0.572	0.78
	Max contact max intensity (AU)	FP	p < 0.0001 (KW)	0.724	0.338	0.564
		HP	p < 0.0001 (KW)	0.926	0.861	0.669
	Max contact mean intensity (AU)	FP	p < 0.0001 (KW)	0.468	0.078	0.867
		HP	p < 0.0001 (KW)	0.669	0.423	0.752
	Max intensity (AU)	FP	p < 0.0001 (KW)	0.515	0.175	0.867
		HP	p < 0.0001 (KW)	0.867	0.861	0.696
	Mean intensity (AU)	FP	p < 0.0001 (KW)	0.616	0.041 (↓)	0.838
		HP	p < 0.0001 (KW)	0.696	0.47	0.838
	Min intensity (AU)	HP	p < 0.0001 (KW)	0.985	0.545	0.956
Supp. Data CatWalk WT treatment
		Paws	Analysis	WT 4-PBA vs	WT TUDCA vs	WT PDPD vs
				WT placebo	WT placebo	WT placebo
RUN CHARACTE-RIZATION	Duration (s)	All	p < 0.0001 (KW)	0.959	0.234	0.959
	Cadence (steps/s)	All	p < 0.0001 (KW)	0.442	0.161	1
	Average speed (cm/s)	All	p < 0.0001 (KW)	0.798	0.234	0.878
	Number of steps (#)	All	p < 0.0001 (KW)	0.186	0.288	0.517
	Maximum variation (%)	All	p = 0.003 (KW)	0.958	1	1
INTERLIMB COORDINATION
	Stride length (cm)	FP	p < 0.0001 (KW)	0.13	0.195	0.328
		HP	p < 0.0001 (KW)	0.13	0.328	0.328
	Step sequence - Regularity index (%)	All	p < 0.0001 (KW)	0.341	0.423	0.792
	Support Lateral (%)	All	p < 0.0001 (KW)	0.148	0.701	0.787
	Support Girdle (%)	All	p = 0.006 (KW)	0.424	0.553	0.483
	Support Diagonal (%)	All	p < 0.0001 (KW)	0.505	0.645	0.505
	Support Three (%)	All	p < 0.0001 (KW)	0.645	1	0.505
TEMPORAL	Stand (s)	FP	p < 0.0001 (KW)	0.959	0.05	0.959
		HP	p < 0.0001 (KW)	1	0.505	0.959
	Swing (s)	FP	p < 0.0001 (KW)	0.038 (↓)	0.721	0.878
		HP	p < 0.0001 (KW)	0.505	0.105	0.878
	Step cycle (s)	FP	p < 0.0001 (KW)	0.328	0.105	0.959
		HP	p < 0.0001 (KW)	0.721	0.161	0.878
	Duty cycle (s)	FP	p < 0.0001 (KW)	0.442	0.05	0.798
		HP	p = 0.011 (KW)	0.798	0.328	0.505
	Single stance (s)	FP	p < 0.0001 (KW)	0.161	0.195	0.505
		HP	p < 0.0001 (KW)	0.442	0.028 (↑)	0.645
	Initial dual stance (s)	FP	p < 0.0001 (KW)	0.721	0.028 (↑)	1
		HP	p < 0.0001 (KW)	1	0.645	0.878
	Terminal dual stance (s)	FP	p < 0.0001 (KW)	0.721	0.161	0.721
		HP	p < 0.0001 (KW)	0.959	0.878	0.645
	Max intensity At (%)	FP	p < 0.0001 (KW)	0.195	1	0.328
		HP	p < 0.0001 (KW)	0.645	1	0.442
	Max contact At (%)	FP	p < 0.0001 (KW)	0.05	0.328	0.505
KINETIC	Stand Index	HP	p < 0.0001 (KW)	0.959	0.505	0.878
	Swing speed (cm/s)	FP	p < 0.0001 (KW)	0.574	0.442	0.721
		HP	p < 0.0001 (KW)	0.645	0.065	0.878
	Body speed (cm/s)	FP	p < 0.0001 (KW)	0.959	0.13	0.721
		HP	p < 0.0001 (KW)	1	0.161	0.959
	Body speed variation (cm/s)	FP	p = 0.001 (KW)	0.442	0.645	0.798
		HP	p = 0.001 (KW)	0.505	0.721	0.959
SPATIAL	Print length (cm)	FP	p = 0.001 (KW)	0.382	0.793	0.798
	Print width (cm)	FP	p < 0.0001 (AN)	0.82	1	1
	Print area (cm2)	FP	p < 0.0001 (KW)	0.05	0.234	0.505
	Max contact area (cm2)	FP	p < 0.0001 (KW)	0.234	0.382	0.645
		HP	p < 0.0001 (KW)	0.328	0.721	0.645
	Max contact max intensity (AU)	FP	p < 0.0001 (KW)	0.195	0.878	0.721
		HP	p < 0.0001 (KW)	0.105	0.021(↑)	0.645
	Max contact mean intensity (AU)	FP	p < 0.0001 (KW)	0.798	0.878	0.442
		HP	p < 0.0001 (KW)	0.505	0.442	0.279
	Max intensity (AU)	FP	p < 0.0001 (KW)	0.195	0.442	0.878
		HP	p < 0.0001 (KW)	0.01 (↑)	0.005 (↑)	0.959
	Mean intensity (AU)	FP	p < 0.0001 (KW)	0.721	0.878	0.505
		HP	p < 0.0001 (KW)	0.721	0.442	0.234
	Min intensity (AU)	HP	p < 0.0001 (KW)	0.798	0.645	0.798
