# Supplementary material for: Pridopidine subtly ameliorates motor skills in a mouse model for vanishing white matter
Source: Life Sci Alliance. 2024 Jan 3;7(3):e202302199. doi: 10.26508/lsa.202302199 (PMC10765115; doi:10.26508/lsa.202302199)
Supplement: Supplementary file 4 [file LSA-2023-02199_Supplemental_Data_4.xlsx]

## Sheet: TrialStatistics
Experiment	Group	Group_Type	Group_Description	Animal	Time_Point	Time_Point_Description	Trial	Trial_Description	NumberOfRunsUsedForCalculatingTrialStatistics	Run_Duration_(s)_Mean	Run_Average_Speed_(cm/s)_Mean	Run_Maximum_Variation_(%)_Mean	RF_Stand_(s)_Mean	RF_StandIndex_Mean	RF_MaxContactAt_(%)_Mean	RF_MaxContactArea_(cm²)_Mean	RF_MaxContactMaxIntensity_Mean	RF_MaxContactMeanIntensity_Mean	RF_PrintLength_(cm)_Mean	RF_PrintWidth_(cm)_Mean	RF_PrintArea_(cm²)_Mean	RF_MaxIntensityAt_(%)_Mean	RF_MaxIntensity_Mean	RF_MinIntensity_Mean	RF_MeanIntensity_Mean	RF_MeanIntensityOfThe15MostIntensePixels_Mean	RF_Swing_(s)_Mean	RF_SwingSpeed_(cm/s)_Mean	RF_StrideLength_(cm)_Mean	RF_StepCycle_(s)_Mean	RF_DutyCycle_(%)_Mean	RF_ToeSpread_(cm)_Mean	RF_IntermediateToeSpread_(cm)_Mean	RF_ManualPrintLength_(cm)_Mean	RF_PawAngleBodyAxis_(°)_Mean	RF_PawAngleMovementVector_(°)_Mean	RF_SingleStance_(s)_Mean	RF_InitialDualStance_(s)_Mean	RF_TerminalDualStance_(s)_Mean	RF_BodySpeed_(cm/s)_Mean	RF_BodySpeedVariation_(%)_Mean	RH_Stand_(s)_Mean	RH_StandIndex_Mean	RH_MaxContactAt_(%)_Mean	RH_MaxContactArea_(cm²)_Mean	RH_MaxContactMaxIntensity_Mean	RH_MaxContactMeanIntensity_Mean	RH_PrintLength_(cm)_Mean	RH_PrintWidth_(cm)_Mean
Neu19-14	4-PBA	C57BL/6J	Groep 01	163173	Undefined		Trial0027		3	1.99671	27.6014	19.6667	0.152258	-5.68114	26.7745	0.452716	204.25	100.958	0.978873	0.9	0.499195	28.2622	207.25	39.6875	107.204	188.912	0.111341	66.7366	7.02252	0.265718	57.0497	-	-	-	-	-	0.112892	0.0169095	0.0245752	27.506	10.9819	0.165359	-9.31667	12.6394	0.552716	209.688	99.9378	1.07746	1.075
Neu19-14	4-PBA	C57BL/6J	Groep 01	163749	Undefined		Trial0028		3	2.19566	23.2324	21.3333	0.179626	-3.60177	35.9593	0.387265	193.235	87.7265	1.00414	0.910924	0.472103	45.1099	197.765	40.8235	93.8146	165.745	0.11547	58.8032	6.58325	0.289401	60.0023	-	-	-	-	-	0.112871	0.0284082	0.029189	22.1872	12.2223	0.172577	-8.28291	27.2926	0.427412	198.235	92.9942	0.997514	0.853782
Neu19-14	4-PBA	C57BL/6J	Groep 01	163765	Undefined		Trial0026		3	2.26292	22.1908	18	0.182556	-3.35265	28.6376	0.433199	197.688	90.2079	1.00704	0.935714	0.509859	52.995	204	40.5	96.756	171.971	0.12882	56.3088	7.03078	0.309798	58.1955	-	-	-	-	-	0.125427	0.024925	0.0340636	22.3344	15.1988	0.196263	-8.30346	20.6722	0.489738	206.5	95.5989	1.05986	1.02857
Neu19-14	4-PBA	C57BL/6J	Groep 01	163766	Undefined		Trial0029		3	1.89626	25.8397	14	0.162998	-2.96815	27.6325	0.409497	198.067	88.9221	0.976526	0.937143	0.48118	54.7949	203.067	40.4	95.5077	171.64	0.1206	61.9081	7.301	0.28526	57.6587	-	-	-	-	-	0.127243	0.024944	0.0133096	25.3504	8.66236	0.163675	-8.32248	20.1394	0.522602	207.133	95.5517	1.09296	1.06667
Neu19-14	4-PBA	C57BL/6J	Groep 01	163772	Undefined		Trial0011		3	1.67354	28.0854	13.6667	0.137328	-5.44061	31.8908	0.389767	193.429	89.9737	0.965795	0.873469	0.463811	38.6753	199	40.9286	95.2833	165.552	0.113189	65.4226	7.38189	0.251745	54.8561	-	-	-	-	-	0.109573	0.0176266	0.01073	28.3266	6.67087	0.139457	-12.3037	26.8564	0.416442	209.357	94.8688	0.909457	0.914286
Neu19-14	4-PBA	C57BL/6J	Groep 01	163781	Undefined		Trial0014		3	1.51505	32.2816	18	0.112747	-7.70485	34.926	0.438431	203.375	97.911	1.00704	0.921429	0.498592	52.2186	205.688	41.5625	104.799	181.512	0.102728	72.0101	7.23239	0.216959	52.6573	-	-	-	-	-	0.101345	0.012459	0.00166203	32.3629	8.82693	0.118975	-13.0439	19.1141	0.470825	208.312	96.0936	0.961268	0.982143
Neu19-14	4-PBA	C57BL/6J	Groep 02	168656	Undefined		Trial0017		3	3.61054	12.8487	106.667	0.307732	-2.89472	32.4485	0.376353	183.905	89.3797	0.955064	0.862585	0.459289	42.9977	197.524	40.7619	97.226	166.314	0.11303	51.4924	5.6257	0.41219	63.5945	-	-	-	-	-	0.118447	0.160153	0.06174	17.6691	77.8881	0.359036	-6.0061	31.4622	0.552918	206.85	92.2486	1.17746	1.08286
Neu19-14	4-PBA	C57BL/6J	Groep 02	168675	Undefined		Trial0016		3	2.43548	21.2287	35.3333	0.153685	-4.55665	31.9621	0.403273	198.067	89.9632	0.984038	0.887619	0.46165	55.6268	204.867	41.5333	95.6659	168.431	0.119753	57.1705	6.74513	0.273602	55.9676	-	-	-	-	-	0.124031	0.0142608	0.0121136	23.3057	19.8198	0.198395	-7.73135	23.509	0.464588	210.375	92.751	0.975352	1.075
Neu19-14	4-PBA	2B4 2B5 null	Groep 01	163059	Undefined		Trial0009		6	7.05367	6.40189	35.8333	0.377132	-3.81063	47.0419	0.207093	144.344	75.2242	0.725352	0.675	0.244316	72.5337	157.859	41.6562	80.8392	119.484	0.189654	19.5916	3.46899	0.574535	64.3926	-	-	-	-	-	0.197885	0.119494	0.0655248	6.45649	26.2131	0.19583	-8.3295	28.8563	0.106413	116.255	69.695	0.592061	0.552727
Neu19-14	4-PBA	2B4 2B5 null	Groep 01	163104	Undefined		Trial0003		5	8.3742	5.53632	30.6	0.384852	-2.50846	42.6994	0.297199	153.397	80.7184	0.846859	0.742857	0.34973	72.8262	170.619	41.1587	87.6404	137.686	0.140088	23.5851	2.95294	0.521845	71.8594	-	-	-	-	-	0.146065	0.125786	0.1143	5.56458	24.5211	0.496594	-3.75216	20.9071	0.311804	185.562	85.0841	0.9777	0.890476
Neu19-14	4-PBA	2B4 2B5 null	Groep 02	168228	Undefined		Trial0004		4	10.0003	3.33594	70.75	0.469206	-3.36403	36.4773	0.311426	157.316	83.3357	0.873734	0.702757	0.357344	65.7796	172.614	41.8947	90.2273	141.406	0.0968974	26.2178	2.18411	0.557488	79.2607	-	-	-	-	-	0.102166	0.240036	0.119876	4.6001	67.6817	0.517391	-3.3197	31.5375	0.243911	194.353	88.218	0.840099	0.794958
Neu19-14	4-PBA	2B4 2B5 null	Groep 02	168244	Undefined		Trial0002		6	9.87734	3.89849	53.3333	0.470181	-2.85542	51.433	0.246881	147.812	77.2869	0.729577	0.751429	0.289416	68.8335	157.338	41.65	82.1077	125.119	0.164643	19.9883	2.66794	0.574114	70.3335	-	-	-	-	-	0.125624	0.122346	0.224765	4.52325	39.4117	0.760754	-1.921	14.976	0.259188	176.163	83.6818	0.956597	0.794169
Neu19-14	4-PBA	2B4 2B5 null	Groep 03	172487	Undefined		Trial0007		6	7.29075	6.09974	47	0.421156	-3.07084	44.6545	0.413787	172.494	87.6234	0.988476	0.74731	0.464794	63.7902	184.922	40.6623	95.4416	156.537	0.0749785	43.9842	2.85296	0.451891	81.4991	-	-	-	-	-	0.115547	0.155491	0.160992	6.67462	39.9086	0.560915	-3.30508	20.0939	0.381029	196	88.0509	1.07545	0.896939
Neu19-14	4-PBA	2B4 2B5 null	Groep 03	172520	Undefined		Trial0008		6	7.27493	6.12149	63.3333	0.424176	-1.58582	28.1168	0.348146	166.857	82.5162	0.94165	0.818367	0.428744	66.1025	184	40.6786	89.371	147.758	0.17413	27.1855	3.9692	0.594923	71.0927	-	-	-	-	-	0.185873	0.101758	0.143036	6.60716	42.1957	0.540298	-2.81023	16.801	0.359654	183.478	83.2875	1.03613	1.01615
Neu19-14	4-PBA	2B4 2B5 null	Groep 04	173693	Undefined		Trial0003		6	8.028	5.52285	40.8333	0.443604	-3.4228	44.1023	0.306187	159.453	80.2075	0.820423	0.76875	0.358602	62.9788	175.516	41.5938	87.3467	140.62	0.185451	21.3514	3.5278	0.591662	68.4868	-	-	-	-	-	0.201441	0.0963972	0.151049	5.75144	36.7075	0.614549	-2.53023	17.4667	0.369338	188.255	84.6842	1.10909	0.878431
Neu19-14	4-PBA	2B4 2B5 null	Groep 04	173717	Undefined		Trial0004		4	5.37222	8.90759	26.5	0.328253	-3.32485	37.4378	0.293964	146.344	76.5788	0.875	0.742857	0.364588	66.9624	164.031	40.1875	83.0891	133.527	0.186334	25.4678	4.54134	0.514818	63.6533	-	-	-	-	-	0.184937	0.0698314	0.0801783	8.5989	19.032	0.253125	-7.04608	29.2326	0.164829	142.667	78.6442	0.783099	0.830476
Neu19-14	4-PBA	2B4 2B5 null	Groep 05	175983	Undefined		Trial0007		5	6.92022	6.95966	33.6	0.335388	-2.97325	43.7888	0.230696	154.22	77.9785	0.705352	0.772571	0.287421	66.6346	165.22	41.26	83.9074	130.241	0.201051	21.3324	3.5887	0.523994	62.2224	-	-	-	-	-	0.147021	0.103507	0.0762707	6.86407	21.0837	0.403608	-5.08542	25.3057	0.257969	160.632	81.735	0.932543	0.807519
Neu19-14	4-PBA	2B4 2B5 null	Groep 05	176021	Undefined		Trial0005		3	3.59285	12.4938	51	0.254492	-5.27621	42.7898	0.252716	148.389	76.195	0.794992	0.774603	0.308697	53.0418	158.167	41	80.4953	125.993	0.178975	33.3187	5.55539	0.446441	56.0279	-	-	-	-	-	0.173187	0.0686866	0.0181982	13.4732	22.9167	0.253779	-6.67283	24.4843	0.234397	173.476	81.2221	0.86385	0.789116
Neu19-14	4-PBA	2B4 2B5 null	Groep 05	176031	Undefined		Trial0006		3	1.6957	28.0638	26.3333	0.125938	-6.3204	29.109	0.251509	164.062	76.2625	0.859155	0.810714	0.302012	52.7707	174.062	40.8125	79.0244	125.904	0.112798	61.8516	6.73654	0.241706	52.9547	-	-	-	-	-	0.113563	0.00690499	0.0061401	27.7203	13.9703	0.117022	-13.4237	25.0536	0.210114	169.067	81.9981	0.815023	0.849524
Neu19-14	4-PBA	2B4 2B5 null	Groep 06	177980	Undefined		Trial0009		4	4.44826	12.7711	53.25	0.267882	-2.79045	37.0592	0.467248	152.361	75.5395	1.18936	0.831746	0.635636	65.5908	168.056	43.1111	82.6113	140.102	0.111705	40.5589	4.11695	0.383121	70.9785	-	-	-	-	-	0.13271	0.075025	0.0608591	10.5187	17.9329	0.290396	-4.34365	21.8872	0.539281	149.8	69.7117	1.35694	1.17224
Neu19-14	4-PBA	2B4 2B5 null	Groep 06	177997	Undefined		Trial0008		4	4.88783	9.38491	18.5	0.323238	-3.01601	37.9312	0.355734	155.167	79.9985	0.99374	0.720635	0.42173	64.6028	169	41.8056	87.1699	141.719	0.118824	38.209	4.19223	0.435366	72.8831	-	-	-	-	-	0.122646	0.101075	0.102707	9.33832	11.3686	0.299731	-5.69243	23.0766	0.243888	147.364	71.4185	0.973111	0.997403
Neu19-14	4-PBA	2B4 2B5 null	Groep 06	178035	Undefined		Trial0007		4	7.14254	6.43447	45.75	0.460308	-1.43972	37.48	0.367595	146.974	77.2646	1.0467	0.760902	0.464937	76.5509	171.132	42.3947	85.1742	140.346	0.165701	28.4	3.942	0.629402	71.4767	-	-	-	-	-	0.17379	0.17276	0.116747	6.73754	26.4942	0.518196	-3.30544	21.5239	0.330964	163.75	74.6777	1.26761	1.07302
Neu19-14	4-PBA	2B4 2B5 null	Groep 07	181441	Undefined		Trial0002		6	8.39244	6.07883	73.1667	0.364477	-3.51363	46.2272	0.275788	151.855	87.1548	0.890794	0.663354	0.332103	73.7962	167.899	55.5652	92.7071	136.167	0.143368	25.7354	2.70625	0.517875	71.5351	-	-	-	-	-	0.107401	0.114327	0.1458	5.66098	34.3086	0.551285	-2.75396	25.6943	0.289533	174.894	87.7381	1.13515	0.975076
Neu19-14	4-PBA	2B4 2B5 null	Groep 07	181448	Undefined		Trial0005		5	7.02465	8.38414	28	0.367644	-1.43929	34.0524	0.446164	177.385	81.506	1.20621	0.934799	0.624547	56.2169	189.103	40.7692	88.1437	158.699	0.212194	23.6154	4.84252	0.579397	63.6237	-	-	-	-	-	0.212952	0.0731513	0.0794144	8.16667	15.8323	0.391942	-3.13551	14.3278	0.385388	193.156	92.0039	1.34585	0.967619
Neu19-14	PDPD	C57BL/6J	Groep 01	163172	Undefined		Trial0025		3	1.56676	30.2563	11.6667	0.119124	-5.69128	42.1698	0.191751	137.625	70.2949	0.866197	0.760714	0.270423	68.2233	152.375	43.4375	72.4156	109.754	0.116673	63.0991	7.27727	0.237953	50.9416	-	-	-	-	-	0.114316	0.000906561	0.00544372	29.9179	5.69419	0.115762	-12.8622	29.2307	0.270423	179.133	81.621	0.893897	0.887619
Neu19-14	PDPD	C57BL/6J	Groep 01	163174	Undefined		Trial0023		3	1.58538	30.2629	8.66667	0.122971	-4.01067	26.9351	0.400268	184.733	86.9456	0.987793	0.88381	0.465513	60.5235	199.267	40.8	92.7368	162.556	0.118832	64.9285	7.69154	0.241801	50.8024	-	-	-	-	-	0.112172	0.00663956	0.00332288	30.2739	5.78008	0.137603	-10.2273	24.3841	0.386318	191.733	83.8314	0.953991	0.914286
Neu19-14	PDPD	C57BL/6J	Groep 01	163175	Undefined		Trial0012		3	1.99657	26.317	17	0.142246	-4.43012	28.0829	0.361368	192.438	88.1293	0.943662	0.864286	0.431992	54.0834	202.188	40.6875	92.2143	161.954	0.127463	57.2608	7.16959	0.272591	53.2259	-	-	-	-	-	0.119782	0.00914693	0.0099811	26.1069	8.34917	0.145367	-8.50328	20.2516	0.432596	207.75	93.0275	0.996479	1.01786
Neu19-14	PDPD	C57BL/6J	Groep 01	163742	Undefined		Trial0013		3	1.96578	25.0146	16.3333	0.16165	-4.45427	31.7329	0.374085	197.333	90.7186	0.980282	0.891429	0.470449	38.6464	200.8	40.8	97.6908	168.996	0.12888	59.4136	7.54254	0.290199	55.2488	-	-	-	-	-	0.126099	0.0181481	0.0199571	25.1901	7.58121	0.160981	-8.52258	21.2263	0.459074	207.333	91.5048	0.957746	1.00571
Neu19-14	PDPD	C57BL/6J	Groep 01	163763	Undefined		Trial0030		3	2.07181	23.2525	20	0.15188	-3.9344	33.2005	0.396781	200.25	95.1079	0.96831	0.832143	0.474648	40.0728	205.375	41.125	103.045	179.125	0.128707	53.3014	6.72864	0.280389	54.0631	-	-	-	-	-	0.122356	0.0113843	0.0177783	23.2415	13.5951	0.153497	-9.58603	21.0394	0.426843	211.176	100.673	1.01077	0.914286
Neu19-14	PDPD	C57BL/6J	Groep 01	163771	Undefined		Trial0024		3	2.78004	17.3102	29.3333	0.253494	-2.81402	36.6081	0.415292	190.812	91.0613	1.00704	0.882143	0.507042	57.7694	198.438	40.125	96.7882	169.046	0.151754	48.9433	6.86172	0.413163	61.606	-	-	-	-	-	0.157266	0.0377172	0.0256246	17.7391	19.8197	0.221684	-6.12282	27.874	0.416901	204.312	85.3822	1.00352	0.889286
Neu19-14	PDPD	C57BL/6J	Groep 02	168654	Undefined		Trial0012		3	3.61321	14.5379	78.6667	0.263827	-3.72752	35.9709	0.415102	196.353	93.3581	0.987572	0.894118	0.483844	52.0652	201.118	40.3529	99.6992	175.435	0.139305	47.7555	6.56711	0.40722	57.8366	-	-	-	-	-	0.137098	0.10003	0.0300747	18.2846	63.664	0.301481	-6.98962	23.7103	0.466264	204.944	90.2152	0.982786	1.03492
Neu19-14	PDPD	C57BL/6J	Groep 02	168676	Undefined		Trial0014		3	2.46249	21.4002	38.3333	0.243801	-3.34075	34.3586	0.412502	200.4	95.2464	0.961502	0.87619	0.481824	45.6852	204.533	40.8667	101.453	178.778	0.137928	53.3393	7.12605	0.397805	59.5484	-	-	-	-	-	0.156446	0.0689012	0.0245352	21.7845	27.6701	0.250979	-7.65751	25.3948	0.475252	207.625	92.0641	1.00704	1.04643
Neu19-14	PDPD	2B4 2B5 null	Groep 01	163082	Undefined		Trial0006		6	6.94946	6.35195	51.1667	0.403869	-2.99969	42.3879	0.29382	150.161	78.3906	0.868209	0.721429	0.348433	74.1695	167	40.6429	85.179	135.377	0.202027	21.2484	3.95907	0.591164	64.4066	-	-	-	-	-	0.166462	0.0875344	0.131645	6.81011	31.2189	0.379676	-4.89863	35.4641	0.122213	125.623	74.6402	0.640978	0.623181
Neu19-14	PDPD	2B4 2B5 null	Groep 01	163084	Undefined		Trial0004		3	4.15364	10.462	12.6667	0.277409	-3.89149	43.6672	0.213735	145.304	75.6202	0.783833	0.695652	0.272242	74.3487	159.957	40.8261	79.5911	121.38	0.16523	29.8775	4.78252	0.446804	63.2052	-	-	-	-	-	0.181329	0.0599142	0.0383629	10.3288	8.47288	0.144096	-9.25196	23.0632	0.0948998	135.783	78.7507	0.533987	0.531677
Neu19-14	PDPD	2B4 2B5 null	Groep 02	169006	Undefined		Trial0007		5	9.9741	3.2795	87	0.498507	-4.39743	45.9497	0.271417	159.588	82.0427	0.797846	0.736975	0.322642	64.3253	171.206	41.3088	87.2904	136.025	0.152259	20.7828	2.37629	0.575103	70.5762	-	-	-	-	-	0.106337	0.128712	0.270099	4.53906	63.6267	0.834192	-2.30622	15.6897	0.354677	193.686	92.2031	1.16056	0.83102
Neu19-14	PDPD	2B4 2B5 null	Groep 02	169009	Undefined		Trial0006		4	4.91377	9.12924	48	0.296668	-3.56343	26.6014	0.321328	185.656	89.196	0.825704	0.776786	0.384205	53.0694	201.781	40.4062	98.0743	168.425	0.223285	21.9104	4.76687	0.514962	55.4968	-	-	-	-	-	0.169172	0.0530709	0.0797902	9.14684	27.9132	0.449092	-2.75372	13.8684	0.275022	201.536	99.9578	0.869215	1.07959
Neu19-14	PDPD	2B4 2B5 null	Groep 03	172466	Undefined		Trial0001		5	5.81044	8.35944	24	0.305768	-3.02805	38.69	0.301516	172.756	83.4502	0.828581	0.760976	0.366766	62.9268	185.927	40.6341	90.712	150.55	0.250721	20.1667	4.7601	0.561007	55.3365	-	-	-	-	-	0.223157	0.043963	0.0476891	8.29366	13.6398	0.360662	-3.98018	14.0082	0.373965	185.884	91.5538	1.19227	0.894352
Neu19-14	PDPD	2B4 2B5 null	Groep 03	172501	Undefined		Trial0002		6	8.03587	5.78374	37.1667	0.349187	-2.95581	37.4637	0.361455	178.193	90.0283	0.938062	0.74148	0.421886	46.3312	190.024	41.3373	97.1615	159.067	0.106511	33.2585	2.72811	0.459736	76.1327	-	-	-	-	-	0.0995322	0.131483	0.118195	5.87482	27.2535	0.484437	-2.7458	13.2431	0.368209	194.875	90.076	1	0.991667
Neu19-14	PDPD	2B4 2B5 null	Groep 04	173657	Undefined		Trial0006		3	3.53235	12.71	60.6667	0.281836	-3.83806	31.8889	0.343662	147.45	75.1863	0.969014	0.774286	0.416258	67.0521	163.5	41.2	81.0695	131.613	0.166132	37.4407	5.71307	0.459547	60.6518	-	-	-	-	-	0.170328	0.0352449	0.095714	13.9798	33.5859	0.244698	-11.3771	29.1779	0.199219	132.118	74.6052	0.805302	0.840336
Neu19-14	PDPD	2B4 2B5 null	Groep 04	173711	Undefined		Trial0005		6	8.03787	6.08629	66.5	0.354035	-2.53285	40.3846	0.35994	154.468	77.6183	0.960473	0.752074	0.419809	71.0661	169.806	41.8387	84.1146	137.077	0.162657	27.568	3.62991	0.517613	68.9135	-	-	-	-	-	0.153665	0.106598	0.0935335	6.95158	37.3896	0.533249	-3.65492	26.5933	0.346255	176.611	79.51	1.0433	0.843386
Neu19-14	PDPD	2B4 2B5 null	Groep 05	176100	Undefined		Trial0008		3	2.10266	23.0009	15.3333	0.170018	-4.57666	37.2157	0.259818	159.941	79.6886	0.87821	0.8	0.325719	57.606	167.588	41.2353	83.8373	133.584	0.117457	57.4816	6.69228	0.291164	59.1315	-	-	-	-	-	0.137992	0.0214613	0.0137887	22.8507	7.11776	0.145402	-10.6174	28.3416	0.260386	199.118	89.963	0.89478	0.847059
Neu19-14	PDPD	2B4 2B5 null	Groep 05	176105	Undefined		Trial0010		3	4.04302	11.1395	16.6667	0.267371	-2.74197	29.7265	0.303595	168.609	81.7854	0.933252	0.804969	0.394156	42.0491	176.435	41.3043	87.6973	144.678	0.150761	33.6679	4.92769	0.418307	63.9632	-	-	-	-	-	0.175484	0.0609473	0.0367775	11.1736	12.0181	0.227049	-6.63435	26.2703	0.213735	175.739	84.188	0.896509	0.752795
Neu19-14	PDPD	2B4 2B5 null	Groep 05	176108	Undefined		Trial0009		4	4.72546	10.9621	37	0.248913	-4.81563	49.4725	0.21951	143.63	73.5067	0.786646	0.711111	0.277815	74.038	155.667	41.7407	78.2553	118.775	0.210144	27.0127	5.3893	0.455888	53.8192	-	-	-	-	-	0.20721	0.021635	0.0228808	11.5662	14.9167	0.230007	-7.50537	26.7733	0.16476	152.357	78.6288	0.72837	0.773469
Neu19-14	PDPD	2B4 2B5 null	Groep 06	177994	Undefined		Trial0003		6	8.51709	5.19589	32.8333	0.397715	-2.31102	44.3281	0.427671	162.845	82.1383	1.18712	0.77483	0.544984	71.9962	179.667	42.2143	88.2484	150.332	0.0961969	32.575	2.65406	0.484585	79.5741	-	-	-	-	-	0.0885603	0.156719	0.146376	5.41738	26.1052	0.644356	-1.83439	18.3952	0.539925	181.054	74.8727	1.70825	1.23265
Neu19-14	PDPD	2B4 2B5 null	Groep 06	178000	Undefined		Trial0004		5	6.79839	6.91577	20	0.337689	-2.70842	34.7757	0.358663	155.344	75.6136	0.990995	0.793443	0.443052	66.2676	172.18	42.459	81.6364	136.946	0.127412	26.1385	2.9881	0.462634	72.4328	-	-	-	-	-	0.134536	0.0864494	0.115674	6.52326	15.5933	0.463592	-3.20464	20.9806	0.403292	174.341	73.7227	1.33675	1.21039
Neu19-14	PDPD	2B4 2B5 null	Groep 06	179621	Undefined		Trial0001		3	3.47087	12.7079	30.6667	0.26454	-2.55493	33.2899	0.324691	169.429	91.5486	1.18578	0.77551	0.483511	65.0552	182.714	60.381	97.645	153.486	0.136868	40.3607	5.17648	0.406157	66.3724	-	-	-	-	-	0.156255	0.0531889	0.052076	12.7029	19.3915	0.278793	-4.02315	19.8912	0.395976	186.238	94.4319	1.44869	1.11293
Neu19-14	PDPD	2B4 2B5 null	Groep 06	179623	Undefined		Trial0002		3	2.40515	19.4801	20.6667	0.182583	-3.27314	34.7612	0.303373	173.706	92.3647	1.06379	0.813445	0.43101	47.0727	180.588	61.5294	96.0031	147.725	0.116915	53.7478	6.22652	0.300127	60.9199	-	-	-	-	-	0.107781	0.0339306	0.0405833	19.9477	8.67452	0.213466	-7.56984	28.6214	0.352873	195.944	94.8469	1.22379	0.907937
Neu19-14	PDPD	2B4 2B5 null	Groep 07	181433	Undefined		Trial0006		6	7.54476	6.4687	46.1667	0.357283	-2.43184	33.5018	0.300288	154.4	75.4724	0.84507	0.807912	0.365417	70.7062	168.492	41.8308	80.4469	131.126	0.16898	21.2816	3.412	0.51	65.7981	-	-	-	-	-	0.175163	0.0846682	0.093441	6.67957	31.116	0.527819	-2.92491	17.1947	0.396512	190.815	81.0608	1.11111	0.979894
Neu19-14	Placebo	C57BL/6J	Groep 01	163176	Undefined		Trial0032		3	2.49293	20.5156	20	0.196684	-3.91202	32.5836	0.408853	198.556	92.9548	0.976526	0.857143	0.474849	42.8993	202.833	40.6111	99.4026	173.085	0.124975	50.4844	6.08104	0.318447	59.9065	-	-	-	-	-	0.134271	0.0312536	0.0305851	19.655	8.75549	0.202596	-6.95759	25.452	0.474764	208.789	94.8709	0.987398	1.00752
Neu19-14	Placebo	C57BL/6J	Groep 01	163741	Undefined		Trial0020		3	2.65118	17.8522	14.6667	0.22487	-2.7008	33.447	0.461167	202.5	97.586	1.02817	0.878571	0.515694	56.3642	206.688	41.25	105.493	186.604	0.132641	49.9874	6.52943	0.358802	62.8689	-	-	-	-	-	0.141538	0.0285657	0.0524893	17.6608	6.7622	0.218019	-6.0417	19.808	0.5334	196.312	92.9201	1.04225	0.964286
Neu19-14	Placebo	C57BL/6J	Groep 01	163780	Undefined		Trial0015		3	1.86135	26.5601	17	0.14598	-4.95651	29.4567	0.388893	200.733	91.8541	0.923944	0.88381	0.449202	39.9191	203	40.3333	97.5454	172.476	0.125264	59.1927	7.28779	0.27207	52.8272	-	-	-	-	-	0.116377	0.0183655	0.0145435	26.6128	9.39389	0.163244	-8.2178	17.5968	0.489121	209.6	98.0073	1.00657	1.11619
Neu19-14	Placebo	C57BL/6J	Groep 02	168655	Undefined		Trial0013		3	2.21369	23.3255	50.3333	0.172159	-4.69778	39.451	0.374728	188.267	87.6854	0.984038	0.807619	0.45328	56.2827	194.533	41.2667	93.0581	160.96	0.125514	60.4371	7.44626	0.303314	55.7374	-	-	-	-	-	0.122151	0.00913815	0.0539442	26.2127	30.498	0.172821	-10.2676	26.8031	0.380523	196.867	87.743	0.897653	0.948571
Neu19-14	Placebo	C57BL/6J	Groep 01	163750	Undefined		Trial0022		3	1.82309	27.3331	11	0.156059	-3.61204	27.8209	0.381167	189	86.6719	0.987793	0.857143	0.457143	58.6506	200	41.3333	92.2006	161.653	0.119529	65.0224	7.52515	0.277242	56.9941	-	-	-	-	-	0.121373	0.0163016	0.0171908	26.9293	4.98976	0.158043	-8.90065	19.6823	0.378806	197.733	81.7709	0.976526	1.01714
Neu19-14	Placebo	C57BL/6J	Groep 01	163762	Undefined		Trial0021		3	2.10626	22.9736	15.3333	0.180415	-3.3165	30.3706	0.367002	173.071	84.5865	0.98994	0.865306	0.441276	65.1723	188.929	40.9286	90.9164	153.524	0.138853	57.3102	7.75129	0.319468	56.6553	-	-	-	-	-	0.139757	0.0183045	0.0216274	23.5249	8.53041	0.195657	-6.84665	22.7568	0.539772	206.067	92.1681	1.08545	1.0019
Neu19-14	Placebo	C57BL/6J	Groep 01	163770	Undefined		Trial0016		3	1.3677	35.4696	21.6667	0.11381	-6.50719	31.2711	0.389108	188.933	89.3844	0.961502	0.872381	0.446412	48.1317	195.2	40.9333	95.8268	165.48	0.089847	84.866	7.52064	0.203824	55.8746	-	-	-	-	-	0.0965081	0.0133114	0.00498967	35.7976	11.6208	0.121045	-11.4845	23.627	0.470825	196.75	90.9636	1.00352	0.907143
Neu19-14	Placebo	C57BL/6J	Groep 02	168322	Undefined		Trial0015		3	2.34328	22.1349	42	0.156647	-5.5252	35.1601	0.259385	190.786	102.23	0.89336	0.746939	0.341937	52.4251	198.571	59.8571	106.852	163.419	0.164029	56.2879	8.22577	0.319892	52.3083	-	-	-	-	-	0.128306	0.0156712	0.0142454	23.7727	16.7197	0.165818	-8.2771	26.6726	0.324858	210.273	111.861	0.896287	0.867532
Neu19-14	Placebo	2B4 2B5 null	Groep 01	163028	Undefined		Trial0005		6	6.84507	6.43381	38.1667	0.298118	-3.71107	45.1395	0.154527	145.706	74.8808	0.578293	0.668067	0.178199	70.2263	156.735	41.6029	79.2311	113.354	0.174973	21.743	3.33753	0.472477	63.4822	-	-	-	-	-	0.170485	0.0658441	0.0620296	6.99232	27.2651	0.330554	-5.18907	27.0935	0.197654	147.774	76.6753	0.794047	0.780593
Neu19-14	Placebo	2B4 2B5 null	Groep 02	168230	Undefined		Trial0005		6	8.65922	5.4006	49.1667	0.387173	-3.06334	41.6203	0.280254	171.419	83.4177	0.751427	0.742085	0.327152	61.2351	183.243	40.9865	89.6679	144.399	0.182511	17.5082	3.06709	0.553246	65.0549	-	-	-	-	-	0.188788	0.112909	0.109941	5.40312	33.6525	0.620773	-2.4833	12.2691	0.365059	198.862	95.6957	1.00243	0.872906
Neu19-14	Placebo	2B4 2B5 null	Groep 03	172503	Undefined		Trial0004		6	8.2442	5.37074	35.3333	0.385776	-3.07485	38.3845	0.284771	167.157	82.1401	0.803219	0.738776	0.34649	59.5948	181.3	40.6286	90.0861	143.509	0.180372	21.3766	3.23554	0.566615	68.3039	-	-	-	-	-	0.190076	0.0998114	0.0975825	5.54476	25.4495	0.513924	-2.62364	14.2612	0.383993	198.389	88.1954	1.01095	0.953439
Neu19-14	Placebo	2B4 2B5 null	Groep 04	173665	Undefined		Trial0002		6	7.01574	6.47539	24.1667	0.289892	-5.1385	44.0694	0.382099	161.713	86.0157	0.954509	0.721182	0.432498	63.7529	173.874	41.7356	93.1743	147.179	0.0871072	33.3182	2.57947	0.379627	76.4979	-	-	-	-	-	0.115451	0.0925369	0.0860611	6.56929	20.3631	0.348235	-5.13652	31.72	0.26533	168.327	78.0863	0.890141	0.881039
Neu19-14	Placebo	2B4 2B5 null	Groep 05	176022	Undefined		Trial0012		4	6.2072	9.38	66.25	0.36305	-2.83471	41.2729	0.336301	157.756	80.4664	0.890416	0.744251	0.39574	64.4161	170.073	40.9268	86.9012	138.135	0.160514	28.2795	3.66153	0.537225	67.9055	-	-	-	-	-	0.142362	0.115556	0.112415	8.08871	36.8574	0.321521	-4.79903	20.2279	0.29609	156.243	76.6984	1.07804	0.886486
Neu19-14	Placebo	2B4 2B5 null	Groep 05	176076	Undefined		Trial0011		4	5.11536	8.83816	28	0.264801	-4.49832	46.3511	0.226962	142	75.2348	0.762128	0.693651	0.274804	78.3132	157.417	41.5	80.4538	121.619	0.189457	23.7088	4.24603	0.454954	58.9311	-	-	-	-	-	0.1689	0.0473715	0.0498586	8.99144	20.8955	0.280444	-5.82334	29.8992	0.141348	150.031	82.6468	0.764085	0.678571
Neu19-14	Placebo	2B4 2B5 null	Groep 06	177955	Undefined		Trial0006		3	4.6628	9.39533	12	0.27268	-2.42624	26.1667	0.387185	150.231	76.2194	1.21993	0.707692	0.513852	66.2544	169.962	42.5769	82.5089	138.703	0.160588	33.3638	4.20297	0.4341	65.2464	-	-	-	-	-	0.170222	0.0570718	0.0518455	9.37886	10.7436	0.296435	-2.88061	18.3456	0.4013	146.692	67.1676	1.71181	1.09451
Neu19-14	Placebo	2B4 2B5 null	Groep 07	181417	Undefined		Trial0003		5	7.99835	6.09419	37.2	0.432113	-1.53427	34.9349	0.317722	161.487	92.9525	0.9303	0.778022	0.39804	67.493	179.769	59.8718	100.883	149.501	0.140437	34.177	3.50368	0.57269	77.7606	-	-	-	-	-	0.183531	0.119983	0.136716	6.1042	34.8309	0.506227	-3.23485	29.2803	0.301162	181.839	92.0074	0.977737	0.927189
Neu19-14	Placebo	2B4 2B5 null	Groep 01	163094	Undefined		Trial0002		6	9.21228	4.7141	48.3333	0.313583	-5.13381	44.8937	0.222066	135.438	73.2123	0.769366	0.638095	0.26784	63.0476	146.833	42.2708	77.7239	113.88	0.168728	17.286	2.34306	0.481403	63.6488	-	-	-	-	-	0.108951	0.0789135	0.11257	4.78185	37.3869	0.495731	-3.45106	29.4262	0.254029	148.892	76.2397	0.883207	0.808791
Neu19-14	Placebo	2B4 2B5 null	Groep 02	169004	Undefined		Trial0001		5	5.89917	7.93424	45.6	0.329485	-3.79432	36.1852	0.269503	170.796	81.7511	0.746191	0.770845	0.316413	55.1733	181.735	41.2449	88.3305	143.377	0.152061	26.367	3.80444	0.487939	66.3291	-	-	-	-	-	0.158639	0.110605	0.0670935	8.33544	30.2793	0.356755	-4.64543	17.6125	0.200313	168.867	86.8126	0.749922	0.708571
Neu19-14	Placebo	2B4 2B5 null	Groep 02	169005	Undefined		Trial0008		6	8.10145	5.61903	66.6667	0.308225	-4.71499	35.6953	0.285321	171.116	83.8061	0.798559	0.742857	0.336718	51.3029	179.395	41.407	89.3504	144.449	0.136617	25.6388	2.70728	0.443897	68.3937	-	-	-	-	-	0.117469	0.0698154	0.119525	6.70751	47.834	0.498402	-3.56315	10.6711	0.417661	202.151	94.8879	1.08105	0.983288
Neu19-14	Placebo	2B4 2B5 null	Groep 03	172506	Undefined		Trial0003		6	8.97061	4.93816	58.5	0.407218	-3.02873	36.5744	0.343606	164.779	80.208	0.938094	0.788704	0.418361	52.6095	177.93	41.6512	84.8451	140.221	0.126533	25.8027	2.5718	0.472608	72.8996	-	-	-	-	-	0.0953052	0.103853	0.21066	5.87629	55.3125	0.732475	-2.77296	23.443	0.490186	197.226	88.1601	1.18948	1.05984
Neu19-14	Placebo	2B4 2B5 null	Groep 04	173678	Undefined		Trial0001		4	5.06719	9.42703	20.25	0.316535	-2.87628	40.5962	0.295962	151.6	76.0708	0.876995	0.752381	0.35831	65.3234	166.433	41.0667	82.3675	132.387	0.212717	23.9615	4.96433	0.532341	59.7271	-	-	-	-	-	0.208065	0.0665653	0.043462	9.28008	9.08694	0.317092	-4.96669	19.9332	0.210175	162.857	81.4596	1.00604	0.685714
Neu19-14	Placebo	2B4 2B5 null	Groep 05	175978	Undefined		Trial0013		3	3.51085	12.8704	17.3333	0.237014	-4.72083	33.0118	0.273335	144.524	72.4058	0.869215	0.759184	0.33021	66.6952	158.619	41.7619	78.3068	124.851	0.151307	34.8733	5.13533	0.386264	60.687	-	-	-	-	-	0.163764	0.0362129	0.0356772	12.9156	12.4146	0.253029	-4.75298	26.9475	0.202647	145.737	76.9634	0.779837	0.682707
Neu19-14	Placebo	2B4 2B5 null	Groep 06	178033	Undefined		Trial0005		3	3.34714	12.9268	21	0.249038	-2.88307	32.4731	0.42481	182.043	83.4443	1.23209	0.814907	0.572198	43.3111	192.435	41.8261	90.4864	159.258	0.133992	37.6216	4.90567	0.388013	65.7115	-	-	-	-	-	0.149946	0.0456024	0.051381	12.5086	15.6751	0.254025	-4.65449	20.9611	0.332321	139.818	70.2236	1.42638	0.997403
Neu19-14	Placebo	2B4 2B5 null	Groep 07	181446	Undefined		Trial0001		4	5.41466	9.82148	81.5	0.311023	-3.38953	39.0966	0.245546	165	92.4958	0.775928	0.787013	0.317834	65.8534	182.045	58.8182	99.083	148.852	0.403215	24.7762	5.73343	0.721218	57.5967	-	-	-	-	-	0.164285	0.0705247	0.0804728	9.01353	17.5324	0.359657	-3.69318	14.7214	0.32549	199.526	100.805	1.25426	0.911278
Neu19-14	TUDCA	C57BL/6J	Groep 01	163743	Undefined		Trial0018		3	2.02559	23.6675	20.6667	0.164027	-4.13829	35.938	0.411066	203.562	100.086	1.00352	0.910714	0.499195	29.5402	206.625	41	107.384	188.533	0.115135	62.3129	7.03763	0.27633	58.2461	-	-	-	-	-	0.130487	0.0191937	0.0130496	23.9357	13.3659	0.165643	-8.97708	20.737	0.525607	213.8	105.984	1.123	1.0019
Neu19-14	TUDCA	C57BL/6J	Groep 01	163744	Undefined		Trial0017		3	1.87634	25.6385	12	0.151579	-4.09439	32.8218	0.367002	193.812	91.0734	0.978873	0.832143	0.464588	39.5608	197.688	40.9375	96.7313	167.525	0.130507	57.7591	7.29499	0.282516	53.8265	-	-	-	-	-	0.119769	0.0154301	0.0208742	25.4878	7.21326	0.157814	-8.9688	25.0772	0.451107	209.375	95.9608	0.93662	0.975
Neu19-14	TUDCA	C57BL/6J	Groep 01	163745	Undefined		Trial0008		3	3.28872	16.1368	29.3333	0.249878	-1.99705	29.0831	0.388893	197.267	89.2416	0.965258	0.906667	0.474527	45.6296	203.533	40.1333	95.5367	170.418	0.159483	45.5489	6.91726	0.408704	60.6426	-	-	-	-	-	0.156834	0.0571539	0.0358904	17.0851	16.3379	0.252907	-6.04415	26.5767	0.46499	209.438	93.8077	1	0.978571
Neu19-14	TUDCA	C57BL/6J	Groep 01	163748	Undefined		Trial0007		3	2.91045	16.424	22.3333	0.240314	-1.79868	27.563	0.36271	182.5	87.8073	0.942097	0.831746	0.44516	55.0197	195.222	40.5	93.7757	161.344	0.13423	48.8833	6.50801	0.37875	64.2055	-	-	-	-	-	0.154173	0.0491587	0.0365352	16.6218	11.934	0.23297	-6.54417	21.9067	0.491751	209.438	96.1517	1.03873	0.932143
Neu19-14	TUDCA	C57BL/6J	Groep 01	163764	Undefined		Trial0031		3	1.96724	25.3482	14	0.165113	-4.09204	35.902	0.424306	197.733	92.1094	0.980282	0.902857	0.488478	60.1237	204.6	40.8667	98.6035	174.658	0.123169	63.0418	7.64149	0.289616	57.3525	-	-	-	-	-	0.119822	0.0183075	0.0291194	25.294	6.07283	0.162281	-9.2343	22.9163	0.487726	206.812	95.3235	0.985915	1.03571
Neu19-14	TUDCA	C57BL/6J	Groep 01	163773	Undefined		Trial0019		3	2.25231	21.5774	9.66667	0.194645	-3.52746	34.0029	0.423018	198.8	94.8761	0.999061	0.860952	0.492555	45.8254	203.4	40.5333	102.363	178.587	0.137049	53.5094	7.23272	0.333012	58.4372	-	-	-	-	-	0.136202	0.0207466	0.0390317	21.4902	6.85434	0.169465	-8.38069	24.9322	0.443662	209.25	96.0824	0.975352	0.953571
Neu19-14	TUDCA	C57BL/6J	Groep 02	168673	Undefined		Trial0010		3	2.47776	22.4836	43.6667	0.236373	-4.25344	29.2277	0.410999	190.333	90.9625	1.00282	0.853333	0.479678	51.1861	196.2	40.6	96.5116	165.124	0.119901	63.0804	7.29808	0.369566	60.5898	-	-	-	-	-	0.129154	0.0238506	0.0238479	24.525	33.9532	0.179194	-9.91677	20.7327	0.501523	210.214	97.0946	1.01006	0.987755
Neu19-14	TUDCA	C57BL/6J	Groep 02	168674	Undefined		Trial0011		3	3.47908	14.6992	37.6667	0.254741	-2.44285	29.2191	0.348444	187.353	86.4881	0.954432	0.823529	0.440668	43.3535	194.765	40.2353	92.7522	158.224	0.157503	43.6521	6.63816	0.396991	60.3814	-	-	-	-	-	0.168881	0.0284149	0.0429763	15.5992	22.5455	0.286427	-5.24203	21.2334	0.457522	208.647	93.5493	0.941176	1.02185
Neu19-14	TUDCA	2B4 2B5 null	Groep 01	163061	Undefined		Trial0010		5	5.31057	8.23221	24	0.317285	-3.09059	46.0594	0.257622	157.738	77.2079	0.768612	0.786395	0.306831	79.1168	172.405	40.5238	83.0301	133.305	0.18847	23.4177	4.28944	0.504625	62.545	-	-	-	-	-	0.19706	0.0521875	0.0666862	8.29147	13.4929	0.339411	-4.85351	26.8987	0.279927	173.976	80.3311	0.866533	0.82449
Neu19-14	TUDCA	2B4 2B5 null	Groep 01	163073	Undefined		Trial0001		6	9.6952	4.41094	53.5	0.373091	-3.62689	51.4087	0.193458	147.605	75.9495	0.681952	0.700332	0.227523	61.1311	155.337	41.2442	80.5662	119.914	0.162506	19.1013	2.65304	0.534305	69.6225	-	-	-	-	-	0.15274	0.0845756	0.124861	4.94302	31.1676	0.559331	-2.35324	25.5762	0.268008	169.109	79.1942	1.0757	0.880357
Neu19-14	TUDCA	2B4 2B5 null	Groep 02	168227	Undefined		Trial0003		6	8.85118	4.90741	55.5	0.368046	-4.08339	42.1714	0.227574	156.634	78.7971	0.714144	0.733199	0.276634	61.7957	171.394	41.2254	84.3969	132.326	0.226806	15.8519	2.98635	0.604916	61.9713	-	-	-	-	-	0.185438	0.0928583	0.0815021	5.3559	39.3443	0.57016	-2.86464	21.5067	0.373885	192.569	92.3816	1.03545	0.93399
Neu19-14	TUDCA	2B4 2B5 null	Groep 02	168237	Undefined		Trial0009		4	9.90086	3.30583	35.75	0.350427	-4.84777	44.5918	0.134245	142.433	76.2109	0.585915	0.594286	0.155761	56.8264	150.683	42.65	80.4933	110.155	0.22964	10.3796	1.98808	0.575125	60.8849	-	-	-	-	-	0.167814	0.0728798	0.107681	3.47958	32.3182	0.573553	-4.9363	43.0459	0.176258	144.3	76.7454	0.876056	0.855714
Neu19-14	TUDCA	2B4 2B5 null	Groep 03	172488	Undefined		Trial0005		6	8.36529	5.19918	62.3333	0.382177	-2.02171	42.779	0.333271	168.567	81.9868	0.817322	0.770149	0.370702	59.5243	176.746	40.4925	87.246	142.365	0.166484	22.2404	3.21409	0.550437	69.4251	-	-	-	-	-	0.163247	0.0957919	0.124598	5.68644	44.0082	0.599893	-2.34668	15.4446	0.337395	185.623	84.0184	0.912491	0.929274
Neu19-14	TUDCA	2B4 2B5 null	Groep 03	172537	Undefined		Trial0006		6	8.67752	5.04939	47.8333	0.388828	-3.11113	50.0892	0.23819	156.854	76.9048	0.713844	0.755401	0.280002	63.0716	165.683	42.2561	81.251	126.06	0.159146	20.8785	2.73404	0.517424	69.0037	-	-	-	-	-	0.155342	0.0965646	0.13032	5.06698	32.6842	0.557777	-2.94279	15.7899	0.337765	172.367	85.4039	1.08422	0.827988
Neu19-14	TUDCA	2B4 2B5 null	Groep 04	173666	Undefined		Trial0007		6	9.01187	5.11377	60.6667	0.295293	-6.367	52.8502	0.226564	146.344	74.9088	0.746327	0.729339	0.272119	60.3772	153.57	42.8817	78.7898	119.252	0.193232	16.4551	2.31684	0.480033	62.1214	-	-	-	-	-	0.156252	0.0585423	0.0813763	4.58694	20.6673	0.68531	-2.08742	17.0678	0.422285	178.483	80.9897	1.28315	0.883744
Neu19-14	TUDCA	2B4 2B5 null	Groep 05	175970	Undefined		Trial0003		3	3.65841	11.8828	36	0.241623	-3.51818	36.2324	0.297097	161.429	78.921	0.823608	0.808163	0.362556	56.1724	171.762	40.8571	84.8002	137.711	0.166136	34.5656	5.32633	0.40649	59.0687	-	-	-	-	-	0.170034	0.0328352	0.0439739	12.587	19.9332	0.239225	-7.73635	29.6279	0.26889	173.524	80.166	0.850436	0.889796
Neu19-14	TUDCA	2B4 2B5 null	Groep 05	175979	Undefined		Trial0004		5	5.55214	8.13671	27.2	0.318678	-2.01677	44.8344	0.277439	153.205	76.2493	0.784399	0.782418	0.316649	74.1378	166.59	40.7949	81.819	129.566	0.223097	22.0533	4.65085	0.539899	59.2435	-	-	-	-	-	0.219609	0.041887	0.0588098	8.32246	23.2052	0.373152	-4.23872	22.3181	0.22979	179.054	86.5967	0.874001	0.693436
Neu19-14	TUDCA	2B4 2B5 null	Groep 05	176014	Undefined		Trial0002		3	4.7173	9.21835	40	0.304167	-3.14798	43.7722	0.262643	146.792	75.849	0.800469	0.714286	0.327163	68.4778	161.75	40.7083	81.6988	127.803	0.178064	28.4982	4.69285	0.478185	62.8789	-	-	-	-	-	0.182128	0.0587972	0.0624709	9.63661	23.8103	0.263652	-7.38615	28.9989	0.286799	172.783	80.9159	0.947949	0.889441
Neu19-14	TUDCA	2B4 2B5 null	Groep 05	176072	Undefined		Trial0001		3	2.44641	18.6042	24.6667	0.173873	-5.64648	31.0922	0.188151	139.333	73.6519	0.713615	0.784127	0.22106	52.437	149.611	40.5556	79.0023	115.596	0.141976	43.9641	6.02925	0.313957	54.6214	-	-	-	-	-	0.131995	0.015333	0.0173301	18.5085	11.9702	0.154998	-10.1429	27.18	0.147194	141.556	78.006	0.625978	0.669841
Neu19-14	TUDCA	2B4 2B5 null	Groep 06	178007	Undefined		Trial0011		5	8.13929	5.45751	37.2	0.331074	-3.21507	38.9828	0.445436	156.909	74.8389	1.15834	0.848485	0.613767	57.2443	171.106	43.5152	78.9125	138.07	0.174881	20.2408	2.77644	0.513335	64.971	-	-	-	-	-	0.144754	0.0963558	0.0883475	5.9205	30.9294	0.585414	-2.52702	22.4928	0.511485	181.44	81.5512	1.56056	1.04343
Neu19-14	TUDCA	2B4 2B5 null	Groep 06	178019	Undefined		Trial0010		4	5.23319	8.80069	46.75	0.281732	-2.59913	31.4212	0.473239	148.735	73.5691	1.10853	0.857143	0.623506	74.9008	177.206	43.3824	80.9182	142.712	0.186678	25.5525	4.11807	0.471701	59.7346	-	-	-	-	-	0.147871	0.0452024	0.0915845	9.26614	24.3627	0.421176	-3.22525	16.9786	0.590637	146.867	70.8393	1.50047	1.05524
Neu19-14	TUDCA	2B4 2B5 null	Groep 06	178044	Undefined		Trial0013		4	5.23753	11.4083	69	0.365689	-1.82183	27.1207	0.388272	166.286	78.3394	1.0503	0.871429	0.49405	64.2808	187.143	41.9643	86.1944	153.574	0.189261	30.8123	5.08036	0.553626	64.9331	-	-	-	-	-	0.187718	0.10801	0.0769928	9.55484	24.9877	0.436377	-3.87255	14.2979	0.405634	194.516	87.6449	1.22126	1.07281
Neu19-14	TUDCA	2B4 2B5 null	Groep 07	181431	Undefined		Trial0004		4	10.0013	3.41392	50.25	0.379171	-3.6896	43.8361	0.279391	143.486	72.2387	0.853119	0.715918	0.352147	57.673	154.314	42.1	76.488	119.822	0.164592	16.8105	1.89088	0.524491	69.3749	-	-	-	-	-	0.114167	0.100782	0.169318	3.96881	46.1279	0.812801	-1.27868	21.5	0.321062	133.541	71.6163	1.09631	0.809266
[truncated: 226 more columns]
